# Supplementary material for: Genetic and Targeted eQTL Mapping Reveals Strong Candidate Genes Modulating the Stress Response During Chicken Domestication
Source: G3 (Bethesda). 2016 Dec 10;7(2):497–504. doi: 10.1534/g3.116.037721 (PMC5295596; doi:10.1534/g3.116.037721)
Supplement: Supplementary file 1 [file 497FileS1.csv]

id	weight_cull	br_A	br_B	br_C	br_D	prop_A	prop_B	prop_C	prop_D	brain_mass	male	female	sex	pgm	batch4	batch3	batch1	batch2	weight_day_0	weight_day_50	DHEA	pregnenolone	cort_a	cort_b	cort_response	metatarsus_average	aldosterone	AVP_hyp	CRH_hyp	EGR1_hyp	FOS_hyp	FOSL_hyp	GR_hyp	POMC_hyp	ADRA1B	AGTRAP	BZRAP1	CYP11A1	CYP17A1	CYP19A1	CYP21A2	DBH	FDX1	FOS	FOSL2	GABRB2	GABRB3	GRIA3	GRIN1
23227	311	969	272.7	357.2	285.6	0.514194747	0.144706819	0.189546299	0.151552136	1884.5	-	-	1	0	1	0	0	0	33.1	295	0.19	0.2	0.79	7	6.21	52.46666667	0.08	-	-	-	-	-	-	-	-	-	-	-	-	-	-	-	-	-	-	-	-	-	-
23228	358	1020.4	257.4	385.8	285.4	0.523550539	0.132067727	0.197947665	0.146434069	1949	-	-	1	0	1	0	0	0	33.2	362	-	0.06	1.89	10.58	8.69	56.4	0.1	-	-	-	-	-	-	-	-	-	-	-	-	-	-	-	-	-	-	-	-	-	-
23229	427	1057.1	280.7	412.8	315.6	0.511615526	0.135853257	0.199787049	0.152744168	2066.2	-	-	0	0	1	0	0	0	28.9	384	0.09	0.05	7.6	-	-	59.53333333	0.1	-	-	-	-	-	-	-	-	-	-	-	-	-	-	-	-	-	-	-	-	-	-
23231	449	1012.9	249.4	400.6	303.3	0.515156139	0.126843658	0.203743261	0.154256942	1966.2	-	-	1	0	1	0	0	0	35.3	387	0.03	0.07	2.43	4.23	1.8	57.76666667	0.06	-	-	-	-	-	-	-	-	-	-	-	-	-	-	-	-	-	-	-	-	-	-
23232	379	1079.8	283.8	410.5	322.6	0.514999762	0.135355559	0.195783851	0.153860829	2096.7	-	-	1	0	1	0	0	0	27.7	335	0.24	0.16	5.34	-	-	54.9	0.14	-	-	-	-	-	-	-	-	-	-	-	-	-	-	-	-	-	-	-	-	-	-
23233	387	1065.9	268.3	394.9	331	0.517402068	0.130236396	0.191689724	0.160671812	2060.1	-	-	0	0	1	0	0	0	-	361	0.28	0.12	0.66	10.43	9.77	59.76666667	0.11	-	-	-	-	-	-	-	-	-	-	-	-	-	-	-	-	-	-	-	-	-	-
23234	620	1070.7	275.9	432.9	346.2	0.503692901	0.129792539	0.203650562	0.162863998	2125.7	-	-	0	0	1	0	0	0	36.8	564	0.39	0.21	0.33	-	-	66.3	-	-	-	-	-	-	-	-	-	-	-	-	-	-	-	-	-	-	-	-	-	-	-
23235	355	991.1	234	389	283.4	0.522318841	0.123320158	0.205006588	0.149354414	1897.5	-	-	1	0	1	0	0	0	32.3	300.9	0.46	0.22	1.52	10.82	9.3	53.96666667	0.17	-	-	-	-	-	-	-	-	-	-	-	-	-	-	-	-	-	-	-	-	-	-
23236	282	1024.1	251	417.3	298.3	0.514442156	0.126086301	0.209624755	0.149846788	1990.7	-	-	1	0	1	0	0	0	32.7	359	0.24	0.09	1.07	7.06	5.99	55.23333333	0.28	-	-	-	-	-	-	-	-	-	-	-	-	-	-	-	-	-	-	-	-	-	-
23237	292	972.6	270.6	375.6	273.6	0.513950539	0.142993025	0.198478123	0.144578313	1892.4	-	-	1	0	1	0	0	0	29.7	288	0.09	0.13	0.55	11.65	11.1	53.6	0.06	-	-	-	-	-	-	-	-	-	-	-	-	-	-	-	-	-	-	-	-	-	-
23238	489	1040.9	268.1	379.4	312.4	0.520241903	0.133996401	0.18962415	0.156137545	2000.8	29665	29568	1	0	1	0	0	0	33.8	410	0.46	0.13	0.38	5.16	4.78	60.1	0.09	-	-	-	-	-	-	-	-	-	-	-	-	-	-	-	-	-	-	-	-	-	-
23239	385	1052.1	249.6	410.7	302.5	0.522159909	0.123877115	0.203831456	0.15013152	2014.9	29665	29568	1	0	1	0	0	0	33.9	329	0.11	-	2.21	14.7	12.49	55.3	0.13	-	-	-	-	-	-	-	-	-	-	-	-	-	-	-	-	-	-	-	-	-	-
23240	430	1051	272.3	393.5	272.1	0.528432802	0.13690985	0.197848057	0.136809292	1988.9	29665	29568	0	0	1	0	0	0	34.1	409	0.37	0.17	3.81	-	-	60.16666667	0.11	-	-	-	-	-	-	-	-	-	-	-	-	-	-	-	-	-	-	-	-	-	-
23241	423	1113.8	245.3	416.6	310.9	0.533787022	0.117559666	0.199654941	0.148998371	2086.6	29665	29568	0	0	1	0	0	0	33.8	351	0.52	0.21	1.04	5.6	4.56	56.93333333	-	-	-	-	-	-	-	-	-	-	-	-	-	-	-	-	-	-	-	-	-	-	-
23242	446	1061.7	262.1	422.5	316.8	0.51461393	0.12704183	0.20478891	0.153555329	2063.1	29556	29662	1	0	1	0	0	0	32.5	382	0.1	0.06	0.91	7.2	6.29	58.33333333	0.05	-	-	-	-	-	-	-	-	-	-	-	-	-	-	-	-	-	-	-	-	-	-
23243	513	1168.7	279.7	406.9	330.7	0.53462946	0.127950595	0.186139067	0.151280878	2186	29556	29662	0	0	1	0	0	0	35.9	430	0.24	0.1	0.43	6.99	6.56	61	0.08	-	-	-	-	-	-	-	-	-	-	-	-	-	-	-	-	-	-	-	-	-	-
23244	366	1031	271.1	412.5	311.8	0.508784051	0.133784051	0.203562969	0.15386893	2026.4	29674	29606	0	0	1	0	0	0	32	346	0.13	0.04	1.17	-	14.72	55.03333333	0.09	-	-	-	-	-	-	-	-	-	-	-	-	-	-	-	-	-	-	-	-	-	-
23245	519	1107.8	294.1	452.1	340.2	0.504876493	0.134035184	0.206043205	0.155045119	2194.2	29674	29606	0	0	1	0	0	0	32.5	450	1.04	0.41	1.51	-	13.86	62.43333333	0.13	-	-	-	-	-	-	-	-	-	-	-	-	-	-	-	-	-	-	-	-	-	-
23246	392	1029.7	275	393.8	297.8	0.515804238	0.137754846	0.19726494	0.149175976	1996.3	29665	29558	1	0	1	0	0	0	32.2	372	0.03	0.07	0.71	7.86	7.15	56.96666667	0.14	-	-	-	-	-	-	-	-	-	-	-	-	-	-	-	-	-	-	-	-	-	-
23247	316	946.7	259.7	351.6	277.3	0.515828475	0.141502752	0.191576309	0.151092464	1835.3	29665	29558	1	0	1	0	0	0	36.8	312	0.02	0.08	1.3	9.18	7.88	54.83333333	0.06	-	-	-	-	-	-	-	-	-	-	-	-	-	-	-	-	-	-	-	-	-	-
23248	317	934	228.7	362.2	284	0.516335895	0.126430427	0.200232185	0.157001493	1808.9	29663	29608	1	0	1	0	0	0	32.4	290	0.21	0.09	2.86	6.81	3.95	53.26666667	0.04	-	-	-	-	-	-	-	-	-	-	-	-	-	-	-	-	-	-	-	-	-	-
23249	422	1083.3	260.7	416.7	306.7	0.523991487	0.126100416	0.201557512	0.148350585	2067.4	29621	29570	1	0	1	0	0	0	37.3	376	0.29	0.13	1.93	6.03	4.1	56.8	0.05	-	-	-	-	-	-	-	-	-	-	-	-	-	-	-	-	-	-	-	-	-	-
23250	285	989	258.7	386.5	280.2	0.516610949	0.135133723	0.201890932	0.146364396	1914.4	29629	29601	1	0	1	0	0	0	27	289	0.09	0.1	1.18	11.54	10.36	51.33333333	0.12	-	-	-	-	-	-	-	-	-	-	-	-	-	-	-	-	-	-	-	-	-	-
23251	269	990.3	268.6	389.4	283.2	0.512710329	0.139062904	0.20160497	0.146621797	1931.5	29629	29601	1	0	1	0	0	0	28	263	-	0.11	1.03	11.33	10.3	49.8	0.04	-	-	-	-	-	-	-	-	-	-	-	-	-	-	-	-	-	-	-	-	-	-
23252	405	973.9	252.5	398.8	309.7	0.503333506	0.1304977	0.206108843	0.160059951	1934.9	29506	29659	0	0	1	0	0	0	30.7	373	0.29	0.24	0.43	4.71	4.28	55.53333333	0.14	-	-	-	-	-	-	-	-	-	-	-	-	-	-	-	-	-	-	-	-	-	-
23254	360	1019.2	260.2	422.9	271.3	0.5164167	0.131840292	0.214278476	0.137464532	1973.6	29604	29564	0	0	1	0	0	0	38.4	310	0.17	0.2	1.01	3.65	2.64	54.1	0.11	-	-	-	-	-	-	-	-	-	-	-	-	-	-	-	-	-	-	-	-	-	-
23255	464	1046.3	277.4	416	318.5	0.508356817	0.134777961	0.202118356	0.154746866	2058.2	29604	29564	0	0	1	0	0	0	34.3	430	0.14	0.12	0.48	1.79	1.31	59.96666667	0.06	-	-	-	-	-	-	-	-	-	-	-	-	-	-	-	-	-	-	-	-	-	-
23256	345	893.1	230.6	379.4	250.2	0.509382308	0.131523413	0.216391947	0.142702333	1753.3	29604	29564	1	0	1	0	0	0	35.4	336	0.21	0.09	1.96	11.79	9.83	55.73333333	0.22	-	-	-	-	-	-	-	-	-	-	-	-	-	-	-	-	-	-	-	-	-	-
23257	405	1005.8	268.7	355.8	286.2	0.524810853	0.140203496	0.185650926	0.149334725	1916.5	29604	29564	1	0	1	0	0	0	34	390	0.03	0.13	0.53	6.28	5.75	58.73333333	0.06	-	-	-	-	-	-	-	-	-	-	-	-	-	-	-	-	-	-	-	-	-	-
23259	461	1140	262.9	429.2	331.4	0.526923966	0.121516062	0.198382251	0.153177721	2163.5	29643	29519	1	0	1	0	0	0	36.6	406	0.04	0.08	2.38	6.85	4.47	58.46666667	0.16	-	-	-	-	-	-	-	-	-	-	-	-	-	-	-	-	-	-	-	-	-	-
23260	390	998.1	259.5	391.3	303.2	0.511295528	0.132933764	0.200450797	0.155319912	1952.1	29640	-	1	0	1	0	0	0	26.8	342	0.05	0.05	3.13	7.9	4.77	55.3	0.15	-	-	-	-	-	-	-	-	-	-	-	-	-	-	-	-	-	-	-	-	-	-
23262	351	1003.1	230.4	383.7	302	0.522665694	0.120050021	0.199927053	0.157357232	1919.2	29640	-	1	0	1	0	0	0	24.6	335	0.07	0.08	0.49	3.81	3.32	55.23333333	0.04	-	-	-	-	-	-	-	-	-	-	-	-	-	-	-	-	-	-	-	-	-	-
23264	413	1060	283.3	424.3	343.7	0.502060342	0.134182731	0.200966229	0.162790698	2111.3	29573	29603	0	0	1	0	0	0	30.6	360	0.15	0.08	0.38	2.78	2.4	55.8	0.1	-	-	-	-	-	-	-	-	-	-	-	-	-	-	-	-	-	-	-	-	-	-
23265	431	1066	276.9	432.3	304.6	0.512549284	0.133137802	0.207856525	0.14645639	2079.8	29573	29603	1	0	1	0	0	0	30.3	382	0.12	0.13	1.69	3.53	1.84	59.43333333	0.06	-	-	-	-	-	-	-	-	-	-	-	-	-	-	-	-	-	-	-	-	-	-
23269	250	969	259.5	385	295.9	0.507489264	0.135906568	0.201634021	0.154970148	1909.4	29579	29626	1	0	1	0	0	0	31.3	347	0.21	0.17	1.86	8.72	6.86	55.73333333	0.2	-	-	-	-	-	-	-	-	-	-	-	-	-	-	-	-	-	-	-	-	-	-
23271	407	1085.3	292.4	444.4	316.3	0.507528994	0.136737748	0.20781893	0.147914328	2138.4	29579	29626	0	0	1	0	0	0	34.4	339	0.3	0.11	3.11	-	13.4	57.06666667	0.09	-	-	-	-	-	-	-	-	-	-	-	-	-	-	-	-	-	-	-	-	-	-
23272	384	975.6	258.6	385.1	277.9	0.514231499	0.136306135	0.202983344	0.146479022	1897.2	-	-	1	0	1	0	0	0	-	368	0.11	0.11	2.23	2.74	0.51	56.2	0.05	-	-	-	-	-	-	-	-	-	-	-	-	-	-	-	-	-	-	-	-	-	-
23301	-	-	-	-	-	-	-	-	-	-	22312	22216	0	0	0	1	0	0	38.1	522	0.18	0.28	3.89	10.31	6.42	66.95	0.2	0.612233642	0.063413102	0.634113499	0.315321195	0.53672396	0.692672307	0.651596547	-	-	-	-	-	-	-	-	-	-	-	-	-	-	-
23302	-	-	-	-	-	-	-	-	-	-	22312	22216	0	0	0	1	0	0	38.5	444	0.16	0.08	0.66	6.1	5.44	62.1	0.27	0.03461873	1.024738039	0.96046154	0.496478018	0.391070205	0.555491744	0.017047138	1.3895	1.3984	0.5873	0.8726	2.5566	1.1343	3e-04	1.0293	0.8366	1.5976	1.6763	2.0981	0.9269	1.5293	2.5894
23304	-	-	-	-	-	-	-	-	-	-	22312	22216	1	0	0	1	0	0	38	416	0.17	0.12	2.35	-	13.34	60.65	-	0.656135073	0.2276896	0.705175986	0.482266555	0.451182297	0.754122306	1.272025206	1.1166	-	0.887	1.3983	426.7265	101848.3442	1.2477	1.695	0.9178	1.8424	1.3774	4.8079	1.8299	2.9869	1.5057
23305	-	-	-	-	-	-	-	-	-	-	22312	22216	0	0	0	1	0	0	43.2	537	0.25	0.19	0.34	8.13	7.79	66.4	0.21	0.004178609	0.105088299	0.819105913	0.470153869	0.479689026	0.832637469	0.462175971	0.3573	1.4818	0.8298	0.7837	3.0622	4.6842	2.3136	1.241	0.8614	1.0571	-	1.2077	1.1624	1.5582	0.3569
23306	-	-	-	-	-	-	-	-	-	-	22203	20042	0	0	0	1	0	0	27.2	497	0.11	0.06	0.72	9.18	8.46	66	0.15	0.374125878	0.147809646	0.706860965	0.570331138	0.434642943	0.895393519	0.033751465	0.9661	0.9255	0.9544	0.978	3.0258	19.8548	0.0018	2.0987	0.7564	2.2217	1.6326	0.9742	1.3135	0.9881	0.8179
23307	-	-	-	-	-	-	-	-	-	-	22203	20042	1	0	0	1	0	0	29	556	0.19	0.08	0.88	3.93	3.05	54.8	0.21	0.041713184	0.147999722	0.880325142	0.453839238	0.708606506	1.094811536	1.829707233	0.2875	1.1764	0.9908	0.8598	4.0567	29.0593	0.01	2.1698	0.6083	2.7573	0.7599	2.1432	1.4462	1.2286	1.4202
23308	-	-	-	-	-	-	-	-	-	-	22203	20042	0	0	0	1	0	0	25.3	412	0.32	0.19	3.25	12.17	8.92	61.05	0.13	0.013915037	0.144084014	0.739475149	0.3787186	0.324509386	0.732978691	2.624523303	1.0867	1.4301	0.4891	1.2584	2.0009	2.5477	1.0031	1.7886	0.8872	1.2352	1.428	1.4712	1.3367	1.159	0.9393
23312	-	-	-	-	-	-	-	-	-	-	22203	20042	0	0	0	1	0	0	27.7	457	0.2	0.07	0.31	9.92	9.61	64.15	0.26	3.138487223	0.337401567	0.988815593	1.45906962	1.384250126	1.15280709	3.149497102	0.1516	1.2758	0.5369	0.727	3.294	2.9698	0.0047	1.3835	0.5553	1.6876	1.081	2.4607	0.7739	0.752	0.3005
23313	-	-	-	-	-	-	-	-	-	-	22214	20011	1	0	0	1	0	0	32.1	410	0.07	0.12	0.81	5.07	4.26	59.65	0.1	2.775195732	0.403901553	0.752809006	0.919357252	0.919627462	0.754360207	0.664049596	1.0224	1.2411	0.3842	0.6297	125.7534	27348.2519	0.3206	1.0054	0.5062	1.3198	0.7567	3.3316	0.8432	0.8797	0.7615
23314	-	-	-	-	-	-	-	-	-	-	22214	20011	0	0	0	1	0	0	28.1	475	0.13	0.1	0.39	2.11	1.72	64.5	0.18	0.005403435	0.087411014	0.503269927	0.240147485	0.194777096	-	0.015306043	0.7388	1.227	0.5038	0.5751	2.7661	6.9277	0.4189	1.2448	0.5344	0.5632	0.833	5.7366	1.4273	1.4367	0.7988
23315	-	-	-	-	-	-	-	-	-	-	22214	20011	0	0	0	1	0	0	30.4	537	0.42	0.16	1.74	7.48	5.74	66.5	0.28	0.008131047	0.397403874	0.591437711	0.871085823	0.536044919	0.608632763	0.027061211	0.6586	1.402	1.3076	0.7122	3.651	7.152	1.3929	2.0352	0.6503	2.0286	1.0485	3.4763	1.3664	1.2328	1.4258
23316	-	-	-	-	-	-	-	-	-	-	22214	20011	1	0	0	1	0	0	27.2	402	0.13	0.51	1.96	5.49	3.53	60	0.27	0.251331392	0.042849893	0.652529867	0.104895107	0.154900103	0.67070752	0.365912465	0.6025	1.474	1.0344	0.6211	219.7648	15571.61	1.4605	1.5249	0.541	1.1082	0.5396	1.3675	1.0266	3.3838	1.3989
23317	-	-	-	-	-	-	-	-	-	-	22214	20011	0	0	0	1	0	0	31.3	481	0.3	0.18	0.65	5.43	4.78	65.65	0.26	0.146916061	0.26715376	0.474334217	0.441264239	0.705582941	0.670345447	0.024214926	0.5227	1.3281	0.7256	1.1511	3.1984	38.1349	0.7577	2.0199	0.7983	0.7852	0.4346	4.0885	1.4474	0.9848	0.8825
23318	-	-	-	-	-	-	-	-	-	-	22214	20011	0	0	0	1	0	0	28.4	532	0.53	0.21	0.39	3.09	2.7	65.05	0.22	0.305860665	0.091826948	0.567811818	0.373023431	0.680651856	0.796541233	1.190061656	0.2303	0.9395	0.9513	0.7095	1.586	1.6645	1.1314	0.829	0.3978	1.6396	0.7074	2.9953	0.7033	1.5544	0.7387
23319	-	-	-	-	-	-	-	-	-	-	22214	20011	1	0	0	1	0	0	29.8	455	0.29	-	0.56	6.59	6.03	59.9	0.08	1.711522335	0.348260756	0.684469885	0.77664107	0.995048117	0.721137306	0.019144103	0.629	1.2728	0.5438	0.888	2.8276	31.5976	0.6344	1.4238	0.5282	0.5325	0.5607	3.3948	1.1366	1.0508	0.9096
23321	-	-	-	-	-	-	-	-	-	-	22325	20045	0	0	0	1	0	0	40	549	0.38	0.14	0.64	5.47	4.83	68.9	0.17	0.946899568	1.106573523	0.772980677	1.558485038	1.206005094	0.731882834	0.039577904	0.8966	1.4709	0.9842	1.0252	1.448	2.5549	0.8372	1.3555	0.5269	1.2676	0.8655	1.0297	0.9162	2.3143	0.6038
23322	-	-	-	-	-	-	-	-	-	-	22325	20045	0	0	0	1	0	0	37.9	522	0.6	0.17	2.33	12.29	9.96	67.15	0.23	0.377892896	0.555162494	0.692610036	0.422389235	0.493291831	0.779201128	0.013640476	0.1866	1.0681	2.1608	1.0223	2.5848	1.1074	1.8888	1.4186	0.7086	1.2044	0.8645	1.969	1.0122	1.2951	0.2895
23324	-	-	-	-	-	-	-	-	-	-	22325	20045	0	0	0	1	0	0	38.2	517	0.28	0.11	0.38	2.6	2.22	67.85	0.16	1.237483377	0.904691692	0.629275504	2.110733812	-	0.715747301	0.016001613	0.854	1.1299	1.1695	1.129	2.6032	1.1582	0.8882	2.0006	0.7152	1.0354	1.5523	3.558	1.3344	1.5677	0.9407
23326	-	-	-	-	-	-	-	-	-	-	20032	22301	0	0	0	1	0	0	40.7	523	0.44	0.23	1.33	14.2	12.87	67.7	-	0.006863589	0.110875414	0.562665593	0.263111892	0.453554876	0.931567696	0.660587292	1.0628	1.2776	1.1571	1.1631	2.8868	1.4795	0.0061	1.8003	0.7555	0.7299	1.2362	0.1348	1.6182	0.4726	0.2738
23327	-	-	-	-	-	-	-	-	-	-	20032	22301	1	0	0	1	0	0	39.1	528	0.22	0.16	3.03	13.86	10.83	64.9	-	0.298801055	0.201899138	0.700459403	0.705597883	0.821188877	0.830315161	0.094107845	1.4124	1.0827	0.9673	1.0167	7.2465	27.9837	0.8412	2.9682	0.8519	1.281	1.3001	1.4927	2.1992	1.613	0.8855
23328	-	-	-	-	-	-	-	-	-	-	20032	22301	0	0	0	1	0	0	40.6	537	0.42	0.2	3	7.56	4.56	67	0.08	1.690746989	0.28874845	0.95327801	0.855072017	0.78775989	0.894760982	0.081016952	-	1.0145	2.5866	1.2134	6.2267	1.5561	0.8084	2.535	0.8278	1.0327	1.7103	0.843	2.0065	0.9247	0.543
23329	-	-	-	-	-	-	-	-	-	-	20032	22301	1	0	0	1	0	0	41.4	525	0.3	0.05	0.6	5.82	5.22	66.4	0.1	1.283829086	0.156158117	0.754442747	0.523304734	0.601948582	0.973342467	0.273871217	1.018	1.1501	1.3343	1.6104	245.6097	25695.6317	0.639	2.6077	0.6546	0.6275	-	0.7571	1.6793	1.0394	0.9356
23330	-	-	-	-	-	-	-	-	-	-	20032	22301	0	0	0	1	0	0	39.3	565	0.26	0.56	0.81	9.1	8.29	68.9	0.13	0.336453995	0.327671729	0.686038705	0.844733704	0.769837775	0.90404616	0.034810259	0.3063	1.0465	0.6778	0.8936	2.2652	0.921	0.6461	2.1007	0.6703	1.5227	1.1802	0.1444	1.8662	1.1415	0.7331
23331	-	-	-	-	-	-	-	-	-	-	20032	22301	1	0	0	1	0	0	39.7	517	0.13	0.1	0.83	6.74	5.91	67.15	0.06	0.303440978	0.166009627	0.669546676	0.592082403	0.741973515	0.780540327	0.558173364	1.4074	0.9328	0.6822	0.9347	4.8104	7.9539	1.4992	2.2565	0.6136	1.477	0.9915	1.0001	1.4054	0.9556	0.6639
23332	-	-	-	-	-	-	-	-	-	-	20032	22301	1	0	0	1	0	0	40	430	0.06	0.06	2.75	10.23	7.48	-	0.18	0.020320234	0.317083142	0.875112123	0.518516034	0.400041138	0.730426175	0.016149475	0.6968	0.8997	1.1229	0.9124	1.9533	38.9709	1.1699	1.0925	0.7183	0.9549	0.8626	0.3282	1.4737	1.8064	0.4261
23333	-	-	-	-	-	-	-	-	-	-	20032	22301	1	0	0	1	0	0	39.8	514	0.19	0.11	0.46	8.95	8.49	67	0.14	0.011801993	0.13811475	0.741685463	0.486868486	0.549620157	0.837553645	1.186171293	0.4768	1.4458	0.4971	0.7996	2.9713	102.6153	1.1215	1.3432	0.5971	1.1636	1.0046	4.0877	1.9131	1.3995	0.8094
23335	-	-	-	-	-	-	-	-	-	-	22309	20025	0	0	0	1	0	0	34.1	373	0.1	0.05	1.45	13.17	11.72	60.25	0.1	0.108710111	0.178862267	0.834417526	0.79359683	1.072934946	1.427467415	1.639450642	0.3641	1.6256	0.9677	1.0156	2.8204	4.7058	0.7266	1.8754	0.7809	2.2989	1.5339	0.4628	1.8938	1.5273	0.6752
23337	-	-	-	-	-	-	-	-	-	-	22309	20025	0	0	0	1	0	0	28.4	418	0.18	0.07	1.04	4.48	3.44	62	0.04	0.359029354	0.259095219	1.134723714	0.670921134	0.783798065	1.299754688	1.566204904	0.6107	1.0495	1.2033	0.5339	4.0136	7.6446	0.5256	1.045	0.5601	0.7252	0.9024	2.5508	1.1899	0.8341	0.6089
23338	-	-	-	-	-	-	-	-	-	-	22309	20025	1	0	0	1	0	0	33.3	367	2.5	0.19	0.68	2.78	2.1	58.75	0.06	3.554419951	0.814626063	1.027118789	0.976074635	1.288747817	1.321710895	0.83804557	0.6692	1.5589	0.755	0.8033	164.4117	25877.1031	0.5786	1.7223	0.5194	0.9682	1.3901	1.1364	1.1253	0.6384	1.7141
23341	-	-	-	-	-	-	-	-	-	-	22309	20025	1	0	0	1	0	0	30.5	387	0.11	0.11	0.96	7.31	6.35	59.4	0.09	0.004710085	0.341952719	0.354063188	1.178318526	-	0.899275336	0.02234151	0.5977	1.0424	0.8695	0.7101	108.574	28342.89	0.0023	1.1155	0.3828	0.7646	0.9916	1.1439	1.7971	0.6061	0.7887
23342	-	-	-	-	-	-	-	-	-	-	20027	20008	0	0	0	1	0	0	33.8	566	-	0.57	3.28	-	-	69.3	-	1.805545677	0.470242388	1.017651627	0.717010149	0.839391321	1.061156313	0.090493339	0.2869	0.941	0.3812	0.6507	1.5518	1.2168	0.5161	1.2729	0.3792	1.0254	1.3348	1.6552	1.4704	0.9101	0.5136
23343	-	-	-	-	-	-	-	-	-	-	20027	20008	0	0	0	1	0	0	32.4	431	0.25	0.14	4.33	-	13.76	63.4	0.26	1.935852371	0.096077207	1.049018643	0.474991978	0.721502683	1.136025814	0.895688871	1.6132	1.8982	1.7802	0.756	2.2426	6.9428	0.6498	1.1655	0.5002	1.173	1.108	2.6097	1.2009	0.5186	0.6471
23344	-	-	-	-	-	-	-	-	-	-	20027	20008	1	0	0	1	0	0	36.7	404	0.47	0.16	0.86	9.72	8.86	61.3	0.09	6.66945196	1.15352458	1.284421046	2.232912758	1.208717859	1.21418299	4.492871165	0.4814	2.3352	2.2021	0.9878	6.2114	3.3837	2.59	1.4443	0.8235	1.7922	1.1209	1.4444	2.0698	2.5901	0.6418
23347	-	-	-	-	-	-	-	-	-	-	22317	20036	1	0	0	1	0	0	31.5	440	0.24	0.12	0.93	9.22	8.29	52.85	0.18	4.053831622	0.873466762	1.117858927	2.066536028	0.858132426	0.903953236	1.230433673	-	1.2829	0.4185	0.8369	3.3498	80.688	1.4376	1.0087	0.5532	2.7435	1.203	4.8518	1.3106	1.1944	0.6687
23348	-	-	-	-	-	-	-	-	-	-	22317	20036	1	0	0	1	0	0	34.5	298	0.33	0.04	0.87	12.07	11.2	52.4	-	0.396058609	0.140255454	0.485649069	0.216294008	0.25471108	0.573147315	0.027646784	0.6501	1.0932	0.4221	0.4942	1.0899	0.8055	0.7188	1.0493	0.6839	0.8476	1.5669	1.4207	1.3933	0.6604	0.31
23351	-	-	-	-	-	-	-	-	-	-	22303	22316	1	0	0	1	0	0	32.5	381	0.44	0.13	1.36	5.12	3.76	59.9	0.05	0.09251632	0.509383845	-	2.408645495	2.130185708	0.788847447	-	0.5216	1.0953	1.0551	1.1511	9.0726	1608.6218	0.0131	1.5867	0.4707	1.201	0.8361	0.4142	1.3757	0.9811	0.4461
23352	-	-	-	-	-	-	-	-	-	-	22303	22316	0	0	0	1	0	0	35.4	548	0.39	0.11	0.42	5.85	5.43	69.95	0.09	6.546414047	0.466769382	-	2.910358392	2.836032954	-	-	1.6513	2.085	1.4738	1.2448	3.2696	2.091	1.4124	1.445	0.735	2.6419	-	1.7871	1.6426	1.123	1.1088
23353	-	-	-	-	-	-	-	-	-	-	22303	22316	0	0	0	1	0	0	34.1	480	-	-	0	11.85	11.85	66.5	0.08	0.142481012	0.826759683	-	-	2.480841715	-	-	1.2268	1.9261	1.0299	1.2112	5.6039	4.3054	0.0074	1.5711	0.5905	1.7663	1.1276	2.7275	1.7347	0.9701	1.3918
23354	-	-	-	-	-	-	-	-	-	-	22303	22316	0	0	0	1	0	0	31.9	533	0.43	0.19	0.69	4.21	3.52	68.05	0.16	0.070286954	2.104867076	1.277977821	-	0.360538309	-	1.233072991	0.5064	1.2625	0.9673	0.9306	3.3419	1.425	0.6158	2.0322	0.613	1.7653	1.2361	3.3233	1.6935	1.044	0.4462
23355	-	-	-	-	-	-	-	-	-	-	22303	22316	1	0	0	1	0	0	35.2	418	0.29	0.15	2.48	5.49	3.01	61.3	0.11	0.085973912	0.051453088	0.667860833	0.220369938	0.50415033	0.999355128	1.276132654	0.881	1.5093	-	1.9107	6.7492	41.1872	0.0038	-	0.8595	0.5649	0.6606	12.8727	2.5649	1.6261	0.5269
23356	-	-	-	-	-	-	-	-	-	-	22303	22316	0	0	0	1	0	0	34	447	0.26	0.55	0.64	1.44	0.8	66.35	0.03	0.009274553	0.157665445	0.75827258	0.77314435	0.970773545	0.759022907	0.007864362	0.42	1.6907	6.202	1.395	4.3624	11.6505	1.7468	3.0638	0.9481	1.9236	-	3.3143	2.4707	1.1836	0.6131
23357	-	-	-	-	-	-	-	-	-	-	22303	22316	1	0	0	1	0	0	33.3	364	-	-	-	-	-	59.75	-	2.260106576	0.657287801	0.921916582	1.28625177	1.630850178	1.325049106	1.327952923	1.382	1.8176	3.8029	1.4315	344.7474	43464.1406	1.4667	2.2525	0.6936	0.5535	0.8177	10.1174	1.594	0.8561	0.4621
23358	-	-	-	-	-	-	-	-	-	-	22303	22316	1	0	0	1	0	0	34.9	380	0.08	0.16	1.24	2.01	0.77	59.1	-	0.721932079	0.568125391	0.97581179	1.446828557	1.370232714	1.214619286	0.016703256	1.6441	1.195	4.8295	1.2954	137.7631	15577.885	0.0523	2.5957	0.6354	0.6205	1.1156	10.0981	1.8904	0.8832	0.9027
23362	-	-	-	-	-	-	-	-	-	-	22326	20006	0	0	0	1	0	0	33.2	536	0.42	0.15	1.66	3.92	2.26	66.15	0.11	0.573722016	0.462625353	1.262447869	1.760730065	1.064758486	1.284121218	0.036324858	0.78	1.0812	4.689	1.5573	1.9826	3.2348	2.1026	1.8188	0.5136	0.7089	1.1064	3.6523	1.4536	1.4256	0.281
23363	-	-	-	-	-	-	-	-	-	-	22326	20006	1	0	0	1	0	0	30.6	400	0.28	0.19	1.43	4.13	2.7	60.1	0.06	0.249860864	0.304315376	1.304461622	1.744384578	1.29435577	1.381045627	0.047010244	-	1.4465	3.2127	1.2546	2.5428	38.1811	1.8315	2.3312	0.7754	0.4784	1.0085	5.7522	1.1127	1.4867	0.4571
23364	-	-	-	-	-	-	-	-	-	-	22326	20006	1	0	0	1	0	0	34.4	350	0.15	0.14	0.47	8.18	7.71	59.65	0.11	0.029101446	0.796075779	1.046308489	2.606640197	0.983450528	1.084887482	2.105214373	0.9243	1.2012	-	1.0503	59.0372	7979.6403	1.6206	1.5812	0.436	0.7702	0.6915	2.6829	0.9218	1.4634	0.5199
23365	-	-	-	-	-	-	-	-	-	-	20021	20018	0	0	0	1	0	0	38.5	444	0.21	0.07	0.84	5.29	4.45	63.65	0.06	0.013987462	0.239470499	0.693375321	0.51546938	0.420038987	0.792130713	0.018468071	0.3178	1.2246	1.9626	1.3496	1.951	1.985	0.0778	2.8567	0.5996	0.6192	0.9914	-	1.5678	3.3507	0.4024
23366	-	-	-	-	-	-	-	-	-	-	20021	20018	1	0	0	1	0	0	25.5	350	0.25	0.06	0.97	7.49	6.52	56.8	0.04	0.336899522	0.273505437	0.500930555	0.618405466	0.845341307	0.74827329	0.036252329	1.2566	1.1942	1.5438	2.0328	4.6621	20.909	1.1643	1.6289	0.7896	1.5554	1.4202	10.7399	1.5144	1.975	0.6203
23367	-	-	-	-	-	-	-	-	-	-	20021	20018	0	0	0	1	0	0	26.1	438	0.21	0.1	0.99	5.28	4.29	64.8	0.03	2.510667511	0.327646696	0.726310051	0.301887467	0.5923364	0.886766441	1.018583098	0.6112	1.4683	1.6285	1.4589	2.1074	1.627	1.6426	-	0.7922	2.9961	1.7734	3.0019	2.4404	3.1349	0.4429
23368	-	-	-	-	-	-	-	-	-	-	20021	20018	1	0	0	1	0	0	30	372	0.28	0.15	4.8	8.7	3.9	56.35	0.06	0.019583875	0.292926895	0.389758234	0.560542147	0.788536784	0.844424138	0.033672616	1.6424	1.1543	-	1.763	4.5129	74.0581	1.9146	2.1792	0.7756	2.0319	1.0535	0.5151	1.9043	1.2119	0.8271
23370	-	-	-	-	-	-	-	-	-	-	20021	20018	1	0	0	1	0	0	27.1	336	0.13	0.13	0.79	6.1	5.31	55.3	0.08	-	-	-	-	-	-	-	-	-	-	-	-	-	-	-	-	-	-	-	-	-	-
23373	-	-	-	-	-	-	-	-	-	-	20017	22304	1	0	0	1	0	0	28.5	362	0.12	0.12	1.55	8.16	6.61	55.25	0.14	0.180020235	0.412545769	0.784981673	1.021442902	1.247067232	1.082458704	0.577407398	0.2591	1.5537	2.2028	1.6891	3.9709	1200.2721	0.0095	-	0.6426	1.2582	0.9702	1.4077	1.6184	1.5919	0.4497
23374	-	-	-	-	-	-	-	-	-	-	20017	22304	0	0	0	1	0	0	27.5	533	0.07	0.09	0.68	4.6	3.92	66.2	0.04	3.836012089	0.918940348	0.980071148	1.054105998	1.403385921	1.677315799	0.686307714	0.2559	0.9706	2.1083	1.6092	1.7943	9.8627	1.257	1.8565	0.6763	0.4698	0.9379	1.8042	2.0949	1.3119	0.9756
23375	-	-	-	-	-	-	-	-	-	-	20017	22304	1	0	0	1	0	0	28.8	402	0.13	0.2	0.68	4.65	3.97	56.65	0.05	0.015696004	0.425202801	0.945187395	1.204983708	1.367566405	1.328934542	0.016333876	0.2943	0.6601	1.4395	1.0833	1.322	93.0799	0.0031	2.2609	0.4586	0.2817	0.8115	0.5315	1.3614	0.3583	0.5414
23376	-	-	-	-	-	-	-	-	-	-	20017	22304	1	0	0	1	0	0	27.2	371	0.37	0.08	0.39	3.53	3.14	56.35	0.09	4.264940608	1.361295798	1.137396125	1.591641339	1.925933845	1.608595281	1.203779547	1.4459	0.8757	0.6895	1.2572	7.0462	722.1619	7e-04	1.3245	0.3577	1.0874	0.9761	1.4959	0.9909	1.649	0.5772
23377	-	-	-	-	-	-	-	-	-	-	20017	22304	1	0	0	1	0	0	22.9	381	0.34	0.09	0.5	2.28	1.78	56.75	-	0.053445614	0.188705566	0.855536417	0.452526044	0.447452819	0.991083887	0.017062635	0.7566	0.9862	2.3799	1.2751	2.3785	67.4549	1.1814	2.2019	0.6912	0.7385	1.1207	5.0777	2.2562	1.2464	0.5651
23378	-	-	-	-	-	-	-	-	-	-	20017	22304	0	0	0	1	0	0	27.6	471	0.17	0.5	0.54	3.5	2.96	62.25	0.04	4.039245378	0.568789622	0.972063472	1.043058031	1.492801631	1.044942494	0.121285505	0.4565	1.3153	2.1866	1.0437	2.0654	6.9774	0.001	2.5621	0.5163	0.7022	1.1696	2.0852	1.4488	1.5372	0.9623
23379	-	-	-	-	-	-	-	-	-	-	20017	22304	1	0	0	1	0	0	26.8	397	0.35	0.1	0.47	1.15	0.68	57.5	-	2.06340398	0.769634207	0.813080264	0.333210698	0.459477752	1.05663072	0.440808048	0.7119	0.8304	1.1727	0.8443	1.8129	9.8182	1.0149	3.1401	0.6177	0.5693	0.6092	2.1235	1.8558	1.4924	0.8296
23381	-	-	-	-	-	-	-	-	-	-	20046	22201	0	0	0	1	0	0	31.7	531	0.36	0.18	0.78	3.46	2.68	66.3	0.04	0.747715784	0.338758318	0.932137646	0.924913469	1.184995294	1.391500061	0.684044746	1.2448	1.3694	1.7587	1.0656	1.656	1.0693	1.1728	2.7748	0.5201	0.4325	0.6576	1.4121	1.0802	1.0786	0.5774
23382	-	-	-	-	-	-	-	-	-	-	20046	22201	0	0	0	1	0	0	32.2	495	0.34	0.09	2.17	6.41	4.24	65.45	0.11	0.211785758	0.294750271	0.857782778	0.890932998	1.442992724	1.144055047	0.994954998	1.0222	1.288	2.2563	1.6663	2.5086	17.3492	-	2.4018	0.7417	0.6269	1.9723	0.1061	1.8571	1.9147	0.5956
23384	-	-	-	-	-	-	-	-	-	-	20034	20040	0	0	0	1	0	0	36.1	500	0.28	0.1	0.75	4.49	3.74	63.25	0.06	2.969798927	0.574841818	0.901978486	1.579690562	2.125591399	1.704260533	1.476431249	0.096	1.1072	3.1074	1.3702	2.7108	1.0049	1.2982	1.8605	0.6327	0.3949	0.6149	1.5698	1.0239	0.6162	0.4368
23385	-	-	-	-	-	-	-	-	-	-	20034	20040	0	0	0	1	0	0	30.5	441	0.29	0.06	0.84	5.86	5.02	60.65	0.09	1.70030585	0.495961546	0.969477255	1.330888225	1.580062576	0.924030798	0.441844316	0.799	1.0114	2.4436	1.0529	1.648	0.9763	1.3223	1.8148	0.6601	1.4028	-	1.596	1.1955	0.9105	0.23
23386	-	-	-	-	-	-	-	-	-	-	20034	20040	1	0	0	1	0	0	30.5	322	0.38	0.1	0.41	5.41	5	53.2	-	1.636117782	0.119235001	0.903032763	0.369653974	0.375348058	0.786200253	0.01772904	1.0251	1.3438	3.6008	0.8368	68.6822	9763.59	0.7133	2.258	0.5227	1.6788	1.8034	4.1308	1.3885	1.2423	0.8083
23388	-	-	-	-	-	-	-	-	-	-	20014	22220	1	0	0	1	0	0	36.2	437	0.11	0.06	0.44	4.35	3.91	58.55	0.11	0.920364096	0.34116614	0.900948723	0.694596635	0.917831308	0.990550248	0.115470124	0.9694	2.0103	2.0719	1.8641	4.4809	90.9884	1.9039	3.0258	0.7913	1.4915	1.1879	12.9504	2.0017	2.2192	1.1356
23389	-	-	-	-	-	-	-	-	-	-	20014	22220	0	0	0	1	0	0	34.7	603	0.29	0.13	0.31	1.27	0.96	66.75	-	0.013232932	0.256177032	0.69552948	0.827929977	0.868321328	1.156395901	0.179525191	0.9659	1.3658	6.2204	1.522	4.5266	1.2049	0.0369	2.8578	0.8696	0.7371	1.4274	15.1221	2.0902	1.0496	1.8533
23390	-	-	-	-	-	-	-	-	-	-	20014	22220	0	0	0	1	0	0	30.9	469	0.2	0.09	0.75	7.91	7.16	62.3	0.13	0.369032054	0.239072608	0.780877101	0.567464434	0.547264564	1.054697656	0.021661145	0.7988	1.084	3.8024	1.3704	3.6787	1.239	1.1723	2.2299	0.7554	0.6355	0.6616	6.074	1.499	1.6041	0.5498
23393	-	-	-	-	-	-	-	-	-	-	20046	22201	1	0	0	1	0	0	29.8	378	0.46	0.16	1.01	8.1	7.09	56.75	0.14	0.006217957	-	0.609332971	0.389138189	0.577264108	0.920064982	0.916604719	0.8203	1.4488	5.4566	1.2093	37.2049	3217.2716	1.2145	3.1693	0.6296	0.9686	0.8526	5.6051	1.8495	0.8612	1.0125
23394	-	-	-	-	-	-	-	-	-	-	20034	20040	0	0	0	1	0	0	31.2	487	0.09	0.19	0.77	6.23	5.46	66.05	-	1.599755629	0.35202603	1.023758166	0.658837975	1.033512347	1.078883095	1.876867538	1.2575	1.0365	2.4182	1.42	2.3485	4.1974	1.3036	2.1645	0.5215	0.769	1.0268	0.4263	1.8464	0.6166	0.8842
23396	-	-	-	-	-	-	-	-	-	-	22325	20045	1	0	0	1	0	0	33	369	0.13	0.12	1.42	8.91	7.49	59.45	0.12	0.00509648	0.160313815	0.793317981	0.466394751	0.596482859	0.984374006	1.029693891	0.4701	1.0461	2.739	1.3545	29.8173	9615.6689	0.0212	1.1004	0.5599	1.1763	1.3455	3.5927	0.6655	1.1108	0.6913
23397	-	-	-	-	-	-	-	-	-	-	22325	20045	1	0	0	1	0	0	32	372	-	0.06	1.61	2.59	0.98	60.75	0.04	1.234446838	0.730185113	0.64760733	0.66839725	0.615136646	0.776382526	0.028864012	1.0747	1.6665	5.6944	1.5191	2.8748	623.5046	0.0178	1.7506	0.7129	1.1945	1.3033	3.2167	0.9851	1.7422	0.5638
23398	-	-	-	-	-	-	-	-	-	-	22325	20045	1	0	0	1	0	0	35.8	518	0.36	0.17	1.81	4.75	2.94	65.6	0.05	0.244163066	0.126850435	0.673629483	0.652952164	0.654271003	1.061952237	0.943772229	0.8779	1.1608	3.6279	1.41	5.2562	1.1678	1.3332	3.1664	0.7333	2.1778	1.0523	0.6915	2.0365	2.2134	0.7142
23399	-	-	-	-	-	-	-	-	-	-	22203	20042	1	0	0	1	0	0	26.2	318	0.25	0.05	0.36	2.43	2.07	55.9	0.07	0.038010733	0.116569727	0.842956682	0.905629005	0.79229218	1.011149012	0.568339277	0.5871	1.581	7.4252	1.3854	28.6723	13443.34	0.0354	-	0.5278	1.6306	-	15.6418	1.6334	1.3123	1.0939
23400	-	-	-	-	-	-	-	-	-	-	-	-	0	0	0	1	0	0	-	488	0.07	0.06	1.21	4.6	3.39	67.9	0.03	0.00653288	0.187863199	0.642153858	0.943459692	0.860203506	0.963273021	1.045394741	0.5209	1.4331	5.2176	1.6029	5.7934	7.8471	2.2322	2.3867	0.7415	0.8836	1.0051	0.1328	1.4315	1.6216	0.7882
29503	-	-	-	-	-	-	-	-	-	-	20039	22322	0	0	0	0	1	0	-	-	-	0.24	0.43	4.49	4.06	63.7	0.1	-	-	-	-	-	-	-	-	-	-	-	-	-	-	-	-	-	-	-	-	-	-
29504	-	-	-	-	-	-	-	-	-	-	20039	22322	0	0	0	0	1	0	30.8	451	0.45	0.14	0.54	2.99	2.45	61.43333333	0.05	-	-	-	-	-	-	-	-	-	-	-	-	-	-	-	-	-	-	-	-	-	-
29505	-	-	-	-	-	-	-	-	-	-	20039	22322	0	0	0	0	1	0	28.3	465	-	0.1	0.26	9.4	9.14	61.83333333	0.12	-	-	-	-	-	-	-	-	-	-	-	-	-	-	-	-	-	-	-	-	-	-
29507	-	-	-	-	-	-	-	-	-	-	20039	22322	0	0	0	0	1	0	31.1	413	0.12	0.12	0.49	3.27	2.78	62.16666667	0.16	-	-	-	-	-	-	-	-	-	-	-	-	-	-	-	-	-	-	-	-	-	-
29508	-	-	-	-	-	-	-	-	-	-	20039	22322	1	0	0	0	1	0	30.2	340	-	-	0.54	3.46	2.92	55.63333333	0.04	-	-	-	-	-	-	-	-	-	-	-	-	-	-	-	-	-	-	-	-	-	-
29509	-	-	-	-	-	-	-	-	-	-	20039	22322	0	0	0	0	1	0	31.4	461	-	0.19	0.75	2.92	2.17	63	-	-	-	-	-	-	-	-	-	-	-	-	-	-	-	-	-	-	-	-	-	-	-
29510	-	-	-	-	-	-	-	-	-	-	20015	22215	1	0	0	0	1	0	44.2	407	1.56	0.37	0.36	1.7	1.34	63.36666667	0.07	-	-	-	-	-	-	-	-	-	-	-	-	-	-	-	-	-	-	-	-	-	-
29511	-	-	-	-	-	-	-	-	-	-	20015	22215	1	0	0	0	1	0	42.7	341	1.37	0.36	0.46	4.59	4.13	57.1	0.16	-	-	-	-	-	-	-	-	-	-	-	-	-	-	-	-	-	-	-	-	-	-
29515	-	-	-	-	-	-	-	-	-	-	20028	20022	0	0	0	0	1	0	31.4	468	1.03	0.27	0.31	4.59	4.28	64.9	0.13	-	-	-	-	-	-	-	-	-	-	-	-	-	-	-	-	-	-	-	-	-	-
29516	-	-	-	-	-	-	-	-	-	-	20028	20022	1	0	0	0	1	0	31.1	432	2.42	0.5	0.39	2.79	2.4	61.39666667	0.15	-	-	-	-	-	-	-	-	-	-	-	-	-	-	-	-	-	-	-	-	-	-
29517	-	-	-	-	-	-	-	-	-	-	20028	20022	1	0	0	0	1	0	30.3	433	0.65	0.16	0.18	1.21	1.03	64.3	0.03	-	-	-	-	-	-	-	-	-	-	-	-	-	-	-	-	-	-	-	-	-	-
29519	-	-	-	-	-	-	-	-	-	-	20028	20022	1	0	0	0	1	0	33	342	1.05	0.22	0.29	2.73	2.44	60.06666667	0.1	-	-	-	-	-	-	-	-	-	-	-	-	-	-	-	-	-	-	-	-	-	-
29520	-	-	-	-	-	-	-	-	-	-	22325	20001	1	0	0	0	1	0	26.1	353	1.38	0.21	1.29	1.51	0.22	59.33333333	-	-	-	-	-	-	-	-	-	-	-	-	-	-	-	-	-	-	-	-	-	-	-
29521	-	-	-	-	-	-	-	-	-	-	22325	20001	1	0	0	0	1	0	28	333	0.9	0.28	0.57	0.58	0.01	55.16666667	0.05	-	-	-	-	-	-	-	-	-	-	-	-	-	-	-	-	-	-	-	-	-	-
29522	-	-	-	-	-	-	-	-	-	-	22325	20001	1	0	0	0	1	0	26.4	396	0.89	0.51	0.22	0.86	0.64	60.76666667	-	-	-	-	-	-	-	-	-	-	-	-	-	-	-	-	-	-	-	-	-	-	-
29523	-	-	-	-	-	-	-	-	-	-	22325	20001	0	0	0	0	1	0	27.8	394	0.85	0.2	0.19	1.41	1.22	61.9	0.05	-	-	-	-	-	-	-	-	-	-	-	-	-	-	-	-	-	-	-	-	-	-
29525	-	-	-	-	-	-	-	-	-	-	22325	20001	0	0	0	0	1	0	26.4	416	1.93	0.33	1.67	5.19	3.52	63.2	0.09	-	-	-	-	-	-	-	-	-	-	-	-	-	-	-	-	-	-	-	-	-	-
29526	-	-	-	-	-	-	-	-	-	-	22325	20001	0	0	0	0	1	0	27.5	409	-	0.55	0.51	2.11	1.6	61.46666667	0.12	-	-	-	-	-	-	-	-	-	-	-	-	-	-	-	-	-	-	-	-	-	-
29527	-	-	-	-	-	-	-	-	-	-	22325	20001	1	0	0	0	1	0	27.6	389	2.26	0.4	0.23	2.24	2.01	58.56666667	0.08	-	-	-	-	-	-	-	-	-	-	-	-	-	-	-	-	-	-	-	-	-	-
29528	-	-	-	-	-	-	-	-	-	-	22325	20001	0	0	0	0	1	0	27.9	447	2.29	0.45	0.27	1.46	1.19	62.66666667	-	-	-	-	-	-	-	-	-	-	-	-	-	-	-	-	-	-	-	-	-	-	-
29530	-	-	-	-	-	-	-	-	-	-	20026	22327	1	0	0	0	1	0	25.5	343	1.55	0.36	0.8	2.67	1.87	56.7	0.07	-	-	-	-	-	-	-	-	-	-	-	-	-	-	-	-	-	-	-	-	-	-
29533	-	-	-	-	-	-	-	-	-	-	20038	20006	0	0	0	0	1	0	28.8	450	1.87	0.38	0.52	1.36	0.84	61.66666667	0.04	-	-	-	-	-	-	-	-	-	-	-	-	-	-	-	-	-	-	-	-	-	-
29534	-	-	-	-	-	-	-	-	-	-	20038	20006	0	0	0	0	1	0	32.2	418	2.21	0.32	0.3	2.33	2.03	62.1	0.04	-	-	-	-	-	-	-	-	-	-	-	-	-	-	-	-	-	-	-	-	-	-
29536	-	-	-	-	-	-	-	-	-	-	22226	20025	1	0	0	0	1	0	27.7	264	0.78	0.21	1.61	5.91	4.3	51.03333333	0.09	-	-	-	-	-	-	-	-	-	-	-	-	-	-	-	-	-	-	-	-	-	-
29537	-	-	-	-	-	-	-	-	-	-	22226	20025	0	0	0	0	1	0	26.3	349	1.76	0.27	1.99	7.37	5.38	58.8	0.13	-	-	-	-	-	-	-	-	-	-	-	-	-	-	-	-	-	-	-	-	-	-
29538	-	-	-	-	-	-	-	-	-	-	22226	20025	1	0	0	0	1	0	25.8	298	-	0.56	0.23	1.88	1.65	53.26666667	-	-	-	-	-	-	-	-	-	-	-	-	-	-	-	-	-	-	-	-	-	-	-
29543	-	-	-	-	-	-	-	-	-	-	22205	22307	0	0	0	0	1	0	32.3	415	0.58	0.17	1.81	9.09	7.28	61.5	0.25	-	-	-	-	-	-	-	-	-	-	-	-	-	-	-	-	-	-	-	-	-	-
29544	-	-	-	-	-	-	-	-	-	-	22205	22307	0	0	0	0	1	0	32.5	445	0.17	-	1.26	10.26	9	62.2	0.28	-	-	-	-	-	-	-	-	-	-	-	-	-	-	-	-	-	-	-	-	-	-
29545	-	-	-	-	-	-	-	-	-	-	22205	22307	1	0	0	0	1	0	29.7	340	0.88	0.17	0.55	4.6	4.05	56.03333333	-	-	-	-	-	-	-	-	-	-	-	-	-	-	-	-	-	-	-	-	-	-	-
29546	-	-	-	-	-	-	-	-	-	-	22205	22307	1	0	0	0	1	0	31.7	270	0.99	0.08	0.83	3.54	2.71	51.26666667	0.13	-	-	-	-	-	-	-	-	-	-	-	-	-	-	-	-	-	-	-	-	-	-
29547	-	-	-	-	-	-	-	-	-	-	22205	22307	0	0	0	0	1	0	32.4	465	0.52	0.13	0.67	2.86	2.19	63.16666667	0.08	-	-	-	-	-	-	-	-	-	-	-	-	-	-	-	-	-	-	-	-	-	-
29548	-	-	-	-	-	-	-	-	-	-	22205	22307	1	0	0	0	1	0	31.3	324	1.07	0.3	0.82	5.71	4.89	53.7	0.1	-	-	-	-	-	-	-	-	-	-	-	-	-	-	-	-	-	-	-	-	-	-
29549	-	-	-	-	-	-	-	-	-	-	22205	22307	0	0	0	0	1	0	32.6	415	0.82	0.24	0.63	4.34	3.71	60.9	0.19	-	-	-	-	-	-	-	-	-	-	-	-	-	-	-	-	-	-	-	-	-	-
29551	-	-	-	-	-	-	-	-	-	-	20021	20018	1	0	0	0	1	0	25.4	313	0.55	0.11	0.32	1.97	1.65	53.56666667	0.07	-	-	-	-	-	-	-	-	-	-	-	-	-	-	-	-	-	-	-	-	-	-
29552	-	-	-	-	-	-	-	-	-	-	20021	20018	0	0	0	0	1	0	23.6	499	0.47	0.07	1.54	3.01	1.47	66.26666667	0.08	-	-	-	-	-	-	-	-	-	-	-	-	-	-	-	-	-	-	-	-	-	-
29553	-	-	-	-	-	-	-	-	-	-	20021	20018	1	0	0	0	1	0	26.4	327	0.87	0.19	0.9	2.44	1.54	55.13333333	0.11	-	-	-	-	-	-	-	-	-	-	-	-	-	-	-	-	-	-	-	-	-	-
29555	-	-	-	-	-	-	-	-	-	-	20027	20008	1	0	0	0	1	0	31.5	414	0.2	0.47	1.01	6.79	5.78	59.5	0.18	-	-	-	-	-	-	-	-	-	-	-	-	-	-	-	-	-	-	-	-	-	-
29556	-	-	-	-	-	-	-	-	-	-	20027	20008	0	0	0	0	1	0	32	442	1.12	0.25	0.82	5.98	5.16	64.03333333	0.23	-	-	-	-	-	-	-	-	-	-	-	-	-	-	-	-	-	-	-	-	-	-
29557	-	-	-	-	-	-	-	-	-	-	20027	20008	1	0	0	0	1	0	31.1	440	1.48	0.44	0.46	4.19	3.73	61.93333333	0.18	-	-	-	-	-	-	-	-	-	-	-	-	-	-	-	-	-	-	-	-	-	-
29558	-	-	-	-	-	-	-	-	-	-	20027	20008	1	0	0	0	1	0	27.4	351	1.29	0.35	0.9	3.87	2.97	57.96666667	0.16	-	-	-	-	-	-	-	-	-	-	-	-	-	-	-	-	-	-	-	-	-	-
29559	-	-	-	-	-	-	-	-	-	-	20027	20008	1	0	0	0	1	0	32.7	354	1.1	0.31	0.32	2.16	1.84	57.06666667	0.05	-	-	-	-	-	-	-	-	-	-	-	-	-	-	-	-	-	-	-	-	-	-
29560	-	-	-	-	-	-	-	-	-	-	20027	20008	0	0	0	0	1	0	30.8	508	0.96	0.37	0.34	3.04	2.7	66.3	0.06	-	-	-	-	-	-	-	-	-	-	-	-	-	-	-	-	-	-	-	-	-	-
29561	-	-	-	-	-	-	-	-	-	-	22326	22212	1	0	0	0	1	0	43	405	1.43	0.59	0.52	2.91	2.39	59.83333333	0.09	-	-	-	-	-	-	-	-	-	-	-	-	-	-	-	-	-	-	-	-	-	-
29562	-	-	-	-	-	-	-	-	-	-	22326	22212	1	0	0	0	1	0	4.8	407	-	0.76	0.36	2.36	2	62.1	0.15	-	-	-	-	-	-	-	-	-	-	-	-	-	-	-	-	-	-	-	-	-	-
29563	-	-	-	-	-	-	-	-	-	-	22326	22212	1	0	0	0	1	0	39.9	390	2.37	0.64	0.37	2.47	2.1	59.63333333	0.13	-	-	-	-	-	-	-	-	-	-	-	-	-	-	-	-	-	-	-	-	-	-
29564	-	-	-	-	-	-	-	-	-	-	-	-	1	0	0	0	1	0	45.4	382	-	0.54	0.27	2.25	1.98	59.9	0.07	-	-	-	-	-	-	-	-	-	-	-	-	-	-	-	-	-	-	-	-	-	-
29565	-	-	-	-	-	-	-	-	-	-	22203	22316	1	0	0	0	1	0	30.6	319	0.59	0.31	0.24	2.51	2.27	56.43333333	0.08	-	-	-	-	-	-	-	-	-	-	-	-	-	-	-	-	-	-	-	-	-	-
29566	-	-	-	-	-	-	-	-	-	-	22203	22316	1	0	0	0	1	0	30.8	340	0.51	0.24	0.29	1.93	1.64	61.73333333	0.04	-	-	-	-	-	-	-	-	-	-	-	-	-	-	-	-	-	-	-	-	-	-
29568	-	-	-	-	-	-	-	-	-	-	22203	22316	1	0	0	0	1	0	33.4	389	1.01	0.16	0.29	0.36	0.07	59.33333333	-	-	-	-	-	-	-	-	-	-	-	-	-	-	-	-	-	-	-	-	-	-	-
29569	-	-	-	-	-	-	-	-	-	-	20014	22220	0	0	0	0	1	0	35.3	511	0.54	0.34	0.45	0.74	0.29	63	-	-	-	-	-	-	-	-	-	-	-	-	-	-	-	-	-	-	-	-	-	-	-
29570	-	-	-	-	-	-	-	-	-	-	22330	22308	1	0	0	0	1	0	42	380	0.53	0.23	0.2	2.05	1.85	58.5	0.09	-	-	-	-	-	-	-	-	-	-	-	-	-	-	-	-	-	-	-	-	-	-
29571	-	-	-	-	-	-	-	-	-	-	20015	22215	1	0	0	0	1	0	39.1	365	0.51	0.19	0.55	2.82	2.27	59.76666667	0.19	-	-	-	-	-	-	-	-	-	-	-	-	-	-	-	-	-	-	-	-	-	-
29572	-	-	-	-	-	-	-	-	-	-	20015	22215	0	0	0	0	1	0	42.5	467	0.23	0.2	0.32	1.46	1.14	66.66666667	0.06	-	-	-	-	-	-	-	-	-	-	-	-	-	-	-	-	-	-	-	-	-	-
29573	-	-	-	-	-	-	-	-	-	-	20013	20037	0	0	0	0	1	0	23.6	402	0.22	-	1.16	1.95	0.79	62.1	0.04	-	-	-	-	-	-	-	-	-	-	-	-	-	-	-	-	-	-	-	-	-	-
29575	-	-	-	-	-	-	-	-	-	-	22223	20025	1	0	0	0	1	0	23.6	262	0.55	0.1	0.3	1.15	0.85	53.73333333	-	-	-	-	-	-	-	-	-	-	-	-	-	-	-	-	-	-	-	-	-	-	-
29576	-	-	-	-	-	-	-	-	-	-	20038	20006	0	0	0	0	1	0	26.6	443	0.22	0.2	0.21	2.02	1.81	63.06666667	0.25	-	-	-	-	-	-	-	-	-	-	-	-	-	-	-	-	-	-	-	-	-	-
29577	-	-	-	-	-	-	-	-	-	-	20038	20006	0	0	0	0	1	0	26	460	2.29	0.47	0.92	4.2	3.28	64.33333333	-	-	-	-	-	-	-	-	-	-	-	-	-	-	-	-	-	-	-	-	-	-	-
29579	-	-	-	-	-	-	-	-	-	-	22330	22308	0	0	0	0	1	0	27	444	2.03	0.5	0.41	6.82	6.41	64.76666667	0.12	-	-	-	-	-	-	-	-	-	-	-	-	-	-	-	-	-	-	-	-	-	-
29580	-	-	-	-	-	-	-	-	-	-	20044	22329	1	0	0	0	1	0	28.7	305	2.21	0.66	1.59	6.78	5.19	52.7	0.04	-	-	-	-	-	-	-	-	-	-	-	-	-	-	-	-	-	-	-	-	-	-
29581	-	-	-	-	-	-	-	-	-	-	20038	20006	1	0	0	0	1	0	26.5	300	2.19	0.14	0.56	3.74	3.18	52.8	-	-	-	-	-	-	-	-	-	-	-	-	-	-	-	-	-	-	-	-	-	-	-
29582	-	-	-	-	-	-	-	-	-	-	20028	20022	0	0	0	0	1	0	33.3	533	-	0.66	0.4	10.99	10.59	65.53333333	0.18	-	-	-	-	-	-	-	-	-	-	-	-	-	-	-	-	-	-	-	-	-	-
29583	-	-	-	-	-	-	-	-	-	-	20028	20022	1	0	0	0	1	0	31.9	335	1.59	0.31	0.38	5.68	5.3	56	0.07	-	-	-	-	-	-	-	-	-	-	-	-	-	-	-	-	-	-	-	-	-	-
29584	-	-	-	-	-	-	-	-	-	-	20021	20018	0	0	0	0	1	0	24.1	387	-	0.48	0.6	8.2	7.6	61.23333333	0.09	-	-	-	-	-	-	-	-	-	-	-	-	-	-	-	-	-	-	-	-	-	-
29585	-	-	-	-	-	-	-	-	-	-	20014	22220	0	0	0	0	1	0	30.8	520	-	-	0.52	6.84	6.32	63.46666667	0.19	-	-	-	-	-	-	-	-	-	-	-	-	-	-	-	-	-	-	-	-	-	-
29586	-	-	-	-	-	-	-	-	-	-	20028	20022	1	0	0	0	1	0	34.9	340	2.45	0.3	0.28	5.97	5.69	57.7	0.06	-	-	-	-	-	-	-	-	-	-	-	-	-	-	-	-	-	-	-	-	-	-
29587	-	-	-	-	-	-	-	-	-	-	20028	20022	1	0	0	0	1	0	31	344	0.79	0.71	0.55	11.93	11.38	56.1	0.18	-	-	-	-	-	-	-	-	-	-	-	-	-	-	-	-	-	-	-	-	-	-
29588	-	-	-	-	-	-	-	-	-	-	-	-	1	0	0	0	1	0	-	-	0.47	-	3.65	3.81	0.16	-	-	-	-	-	-	-	-	-	-	-	-	-	-	-	-	-	-	-	-	-	-	-	-
29589	-	-	-	-	-	-	-	-	-	-	20026	22327	0	0	0	0	1	0	-	347	0.28	-	2.16	-	-	59.83333333	0.21	-	-	-	-	-	-	-	-	-	-	-	-	-	-	-	-	-	-	-	-	-	-
29590	-	-	-	-	-	-	-	-	-	-	22325	20001	1	0	0	0	1	0	27.3	288	0.73	0.1	0.74	9.53	8.79	53.2	0.15	-	-	-	-	-	-	-	-	-	-	-	-	-	-	-	-	-	-	-	-	-	-
29591	-	-	-	-	-	-	-	-	-	-	20021	20018	0	0	0	0	1	0	24.2	420	1.16	0.09	0.69	4.98	4.29	60.53333333	0.07	-	-	-	-	-	-	-	-	-	-	-	-	-	-	-	-	-	-	-	-	-	-
29592	-	-	-	-	-	-	-	-	-	-	20021	20018	0	0	0	0	1	0	23.8	356	0.85	0.16	0.73	5.83	5.1	59.73333333	0.04	-	-	-	-	-	-	-	-	-	-	-	-	-	-	-	-	-	-	-	-	-	-
29593	-	-	-	-	-	-	-	-	-	-	20021	20018	0	0	0	0	1	0	25.2	465	0.49	-	0.27	7.15	6.88	65.23333333	0.12	-	-	-	-	-	-	-	-	-	-	-	-	-	-	-	-	-	-	-	-	-	-
29599	-	-	-	-	-	-	-	-	-	-	20021	20018	0	0	0	1	0	0	23.8	320	0.09	0.08	0.83	9.3	8.47	54.95	0.08	0.060135517	0.133317409	0.834847603	1.234474495	0.889964794	0.97608614	0.953294557	0.3796	1.4818	-	2.1323	94.6323	9780.2017	1.916	2.4874	1.0194	1.4532	-	1.314	1.4891	1.8615	1.0353
29600	-	-	-	-	-	-	-	-	-	-	-	-	1	0	0	1	0	0	-	300	0.24	0.09	1.07	3.77	2.7	55.75	0.06	0.431035518	0.479034782	1.107211706	1.364692523	1.008533475	1.026588506	0.16422392	0.9526	1.635	6.8896	1.7145	3.8242	52.2863	1.606	2.2328	0.5959	0.7887	1.1551	0.3803	1.4527	0.5337	0.4865
29601	-	-	-	-	-	-	-	-	-	-	22325	20001	1	0	0	0	0	1	27.8	336	0.44	0.09	2.3	2.45	0.15	55.9	-	-	-	-	-	-	-	-	-	-	-	-	-	-	-	-	-	-	-	-	-	-	-
29602	-	-	-	-	-	-	-	-	-	-	22325	20001	1	0	0	0	0	1	29	430	0.33	0.1	1.1	5.37	4.27	60.7	-	-	-	-	-	-	-	-	-	-	-	-	-	-	-	-	-	-	-	-	-	-	-
29603	-	-	-	-	-	-	-	-	-	-	20039	22322	1	0	0	0	0	1	31.4	396	1.34	0.28	1.07	2.23	1.16	59.26666667	0.06	-	-	-	-	-	-	-	-	-	-	-	-	-	-	-	-	-	-	-	-	-	-
29604	-	-	-	-	-	-	-	-	-	-	20039	22322	0	0	0	0	0	1	31.5	402	0.24	0.12	0.43	2.24	1.81	63.23333333	-	-	-	-	-	-	-	-	-	-	-	-	-	-	-	-	-	-	-	-	-	-	-
29605	-	-	-	-	-	-	-	-	-	-	20039	22322	0	0	0	0	0	1	32.8	516	0.1	-	0.45	9.02	8.57	66	0.15	-	-	-	-	-	-	-	-	-	-	-	-	-	-	-	-	-	-	-	-	-	-
29606	-	-	-	-	-	-	-	-	-	-	20039	22322	1	0	0	0	0	1	32.7	420	0.1	0.08	0.39	4.62	4.23	58.6	-	-	-	-	-	-	-	-	-	-	-	-	-	-	-	-	-	-	-	-	-	-	-
29607	-	-	-	-	-	-	-	-	-	-	20021	20018	0	0	0	0	0	1	23.7	459	0.46	-	0.68	14.77	14.09	63.8	0.11	-	-	-	-	-	-	-	-	-	-	-	-	-	-	-	-	-	-	-	-	-	-
29610	-	-	-	-	-	-	-	-	-	-	20021	20018	1	0	0	0	0	1	24.1	354	0.21	-	0.24	5.27	5.03	57.86666667	0.15	-	-	-	-	-	-	-	-	-	-	-	-	-	-	-	-	-	-	-	-	-	-
29611	-	-	-	-	-	-	-	-	-	-	20013	22304	1	0	0	0	0	1	27.8	436	0.24	-	0.55	5.92	5.37	57.66666667	0.16	-	-	-	-	-	-	-	-	-	-	-	-	-	-	-	-	-	-	-	-	-	-
29612	-	-	-	-	-	-	-	-	-	-	20013	22304	0	0	0	0	0	1	27	452	0.27	-	0.55	4.21	3.66	62.53333333	0.05	-	-	-	-	-	-	-	-	-	-	-	-	-	-	-	-	-	-	-	-	-	-
29617	-	-	-	-	-	-	-	-	-	-	22305	22307	1	0	0	0	0	1	31.1	408	0.26	-	0.36	5.09	4.73	59.1	0.18	-	-	-	-	-	-	-	-	-	-	-	-	-	-	-	-	-	-	-	-	-	-
29619	-	-	-	-	-	-	-	-	-	-	22305	22307	0	0	0	0	0	1	30	533	0.45	-	0.19	3.46	3.27	68.26666667	0.05	-	-	-	-	-	-	-	-	-	-	-	-	-	-	-	-	-	-	-	-	-	-
29621	-	-	-	-	-	-	-	-	-	-	20028	20022	0	0	0	0	0	1	34.2	488	0.26	0.09	1.62	8.65	7.03	65.46666667	0.12	-	-	-	-	-	-	-	-	-	-	-	-	-	-	-	-	-	-	-	-	-	-
29624	-	-	-	-	-	-	-	-	-	-	20028	20022	0	0	0	0	0	1	35	554	0.38	0.14	1.18	7.03	5.85	70.36666667	-	-	-	-	-	-	-	-	-	-	-	-	-	-	-	-	-	-	-	-	-	-	-
29625	-	-	-	-	-	-	-	-	-	-	22226	20025	0	0	0	0	0	1	26.8	469	-	0.15	0.43	7.06	6.63	62.93333333	0.11	-	-	-	-	-	-	-	-	-	-	-	-	-	-	-	-	-	-	-	-	-	-
29628	-	-	-	-	-	-	-	-	-	-	22306	20004	1	0	0	0	0	1	29.6	405	0.45	0.09	3.83	11.8	7.97	61.6	0.16	-	-	-	-	-	-	-	-	-	-	-	-	-	-	-	-	-	-	-	-	-	-
29629	-	-	-	-	-	-	-	-	-	-	22306	20004	0	0	0	0	0	1	29.6	444	0.27	-	2.73	-	13.96	61.26666667	0.24	-	-	-	-	-	-	-	-	-	-	-	-	-	-	-	-	-	-	-	-	-	-
29632	-	-	-	-	-	-	-	-	-	-	3177	22334	1	0	0	0	0	1	26.2	436	0.23	0.09	0.84	6.1	5.26	61.13333333	0.16	-	-	-	-	-	-	-	-	-	-	-	-	-	-	-	-	-	-	-	-	-	-
29634	-	-	-	-	-	-	-	-	-	-	20038	20006	0	0	0	0	0	1	30.8	519	0.53	-	1.16	3.01	1.85	65.26666667	0.05	-	-	-	-	-	-	-	-	-	-	-	-	-	-	-	-	-	-	-	-	-	-
29635	-	-	-	-	-	-	-	-	-	-	20038	20006	1	0	0	0	0	1	32.5	398	0.31	0.11	1.17	4.39	3.22	59.26666667	0.04	-	-	-	-	-	-	-	-	-	-	-	-	-	-	-	-	-	-	-	-	-	-
29636	-	-	-	-	-	-	-	-	-	-	20038	20006	1	0	0	0	0	1	31.2	327	0.13	0.17	0.66	1.27	0.61	52.16666667	-	-	-	-	-	-	-	-	-	-	-	-	-	-	-	-	-	-	-	-	-	-	-
29637	-	-	-	-	-	-	-	-	-	-	20096	22327	1	0	0	0	0	1	32.5	445	0.1	0.25	1.16	6.01	4.85	62.1	-	-	-	-	-	-	-	-	-	-	-	-	-	-	-	-	-	-	-	-	-	-	-
29638	-	-	-	-	-	-	-	-	-	-	20096	22327	1	0	0	0	0	1	29.5	338	0.56	0.1	1.31	4.53	3.22	54.6	0.08	-	-	-	-	-	-	-	-	-	-	-	-	-	-	-	-	-	-	-	-	-	-
29639	-	-	-	-	-	-	-	-	-	-	20096	22327	0	0	0	0	0	1	31.9	461	0.36	-	0.37	4.02	3.65	64.73333333	-	-	-	-	-	-	-	-	-	-	-	-	-	-	-	-	-	-	-	-	-	-	-
29644	-	-	-	-	-	-	-	-	-	-	22303	22316	1	0	0	0	0	1	31.3	383	0.16	-	0.54	4.99	4.45	59.3	0.07	-	-	-	-	-	-	-	-	-	-	-	-	-	-	-	-	-	-	-	-	-	-
29645	-	-	-	-	-	-	-	-	-	-	22303	22316	0	0	0	0	0	1	31.9	560	-	-	0.23	9.25	9.02	68.5	-	-	-	-	-	-	-	-	-	-	-	-	-	-	-	-	-	-	-	-	-	-	-
29646	-	-	-	-	-	-	-	-	-	-	22303	22316	0	0	0	0	0	1	30.8	551	0.17	0.09	0.53	5.01	4.48	69.06666667	0.08	-	-	-	-	-	-	-	-	-	-	-	-	-	-	-	-	-	-	-	-	-	-
29647	-	-	-	-	-	-	-	-	-	-	22303	22316	0	0	0	0	0	1	32.1	412	-	-	1.23	7.9	6.67	61.1	0.17	-	-	-	-	-	-	-	-	-	-	-	-	-	-	-	-	-	-	-	-	-	-
29648	-	-	-	-	-	-	-	-	-	-	22303	22316	1	0	0	0	0	1	30	440	0.07	-	0.63	3.72	3.09	61.1	-	-	-	-	-	-	-	-	-	-	-	-	-	-	-	-	-	-	-	-	-	-	-
29650	-	-	-	-	-	-	-	-	-	-	22303	22316	1	0	0	0	0	1	31.1	333	0.09	-	1.44	14.8	13.36	54.93333333	0.1	-	-	-	-	-	-	-	-	-	-	-	-	-	-	-	-	-	-	-	-	-	-
29652	-	-	-	-	-	-	-	-	-	-	22326	22212	0	0	0	0	0	1	41.7	601	0.15	0.15	0.87	2.58	1.71	70.63333333	0.09	-	-	-	-	-	-	-	-	-	-	-	-	-	-	-	-	-	-	-	-	-	-
29653	-	-	-	-	-	-	-	-	-	-	22326	22212	1	0	0	0	0	1	42.1	473	0.23	0.38	0.3	11.07	10.77	64.43333333	0.14	-	-	-	-	-	-	-	-	-	-	-	-	-	-	-	-	-	-	-	-	-	-
29655	-	-	-	-	-	-	-	-	-	-	20015	22215	1	0	0	0	0	1	44.7	352	0.42	-	0.34	2.68	2.34	58.53333333	-	-	-	-	-	-	-	-	-	-	-	-	-	-	-	-	-	-	-	-	-	-	-
29658	-	-	-	-	-	-	-	-	-	-	22319	22210	0	0	0	0	0	1	40.8	488	-	-	0.59	1.47	0.88	71.4	-	-	-	-	-	-	-	-	-	-	-	-	-	-	-	-	-	-	-	-	-	-	-
29664	-	-	-	-	-	-	-	-	-	-	22330	22308	0	0	0	0	0	1	35.7	526	-	-	0.73	8.87	8.14	67.36666667	0.05	-	-	-	-	-	-	-	-	-	-	-	-	-	-	-	-	-	-	-	-	-	-
29673	-	-	-	-	-	-	-	-	-	-	20028	20022	1	0	0	0	0	1	28.4	380	-	0.12	0.4	6.74	6.34	59.16666667	0.11	-	-	-	-	-	-	-	-	-	-	-	-	-	-	-	-	-	-	-	-	-	-
29816	-	-	-	-	-	-	-	-	-	-	-	-	0	0	0	1	0	0	-	508	0.1	-	0.52	6.86	6.34	66.7	0.06	0.189926009	0.090544806	0.730538891	0.367481143	0.326718488	0.792605285	0.512267691	0.8167	1.2039	5.1222	1.5057	3.2633	0.8144	2.2922	2.7463	0.6286	2.0017	-	0.2894	1.8537	1.1519	1.3749
29817	-	-	-	-	-	-	-	-	-	-	-	-	0	0	0	1	0	0	-	558	0.21	0.07	0.68	4.45	3.77	69.95	0.06	0.0302808	0.255041224	0.710938782	0.97613373	1.181338259	1.071374186	0.984545087	0.6285	1.0359	-	0.9601	3.6155	5.0895	0.0088	1.9261	0.5738	1.2949	-	2.4074	0.9851	1.2262	0.5563
29820	-	-	-	-	-	-	-	-	-	-	-	-	1	0	0	1	0	0	33.6	362	-	-	0.29	2.33	2.04	56.3	0.07	0.223031363	0.208771704	0.627553439	0.772990197	0.698481194	0.898477425	0.005795385	1.2506	1.3455	2.7477	1.6359	4.6654	741.8315	0.0054	2.6045	0.6359	0.3834	1.3272	7.6278	1.1169	1.9603	0.7193
29821	-	-	-	-	-	-	-	-	-	-	22203	20042	1	0	0	1	0	0	30	355	-	0.09	0.85	2.95	2.1	57.85	-	1.618732672	0.588975607	1.150520015	1.143592941	0.860094111	1.192872865	0.119288553	0.3818	1.5833	4.2966	1.3335	66.0168	21711.8118	1.7275	-	0.7316	0.6587	1.1149	13.6408	1.6321	1.0095	1.2343
29823	-	-	-	-	-	-	-	-	-	-	22318	22207	0	0	0	1	0	0	34.2	551	-	-	1.11	4.75	3.64	71.15	0.05	3.456306092	1.107381249	1.684185576	2.161351736	1.465668598	1.836132736	0.25481589	0.4113	1.5699	2.9025	1.6238	7.2096	1.1135	0.0082	3.1703	0.7521	1.0322	1.3768	2.0222	2.1473	0.7167	0.8585
29824	-	-	-	-	-	-	-	-	-	-	20034	20040	1	0	0	1	0	0	29.5	382	0.04	0.11	0.17	1.03	0.86	56.5	-	0.14002814	0.380447172	0.965038633	1.255019742	1.368615988	1.510863545	2.510116452	0.5376	1.2682	-	1.4396	2.1182	573.1141	1.2638	2.6269	0.6549	0.9239	1.1186	4.5551	2.5525	1.6291	0.8797
29827	-	-	-	-	-	-	-	-	-	-	22309	20025	1	0	0	1	0	0	32.8	296	-	0.04	1.56	8.17	6.61	53.45	0.12	0.008124134	0.267127086	1.036514686	1.541253364	1.038040403	1.033230479	0.089112817	0.4118	1.2263	6.4075	1.7089	19.5155	1784.9086	1.3827	2.545	0.6363	0.5658	1.1303	8.9189	1.2967	1.1107	1.4056
29829	-	-	-	-	-	-	-	-	-	-	22325	20045	1	0	0	1	0	0	39.9	365	-	0.05	0.54	4.56	4.02	63.7	0.05	2.191003176	0.289304469	0.870098195	0.803944651	0.999741725	1.066270104	2.186195693	0.8158	1.6154	4.7331	1.8173	104.0323	9349.3898	1.6138	1.7332	0.6901	1.0373	0.8097	5.0613	1.0756	1.8698	0.791
29830	-	-	-	-	-	-	-	-	-	-	22303	22316	1	0	0	1	0	0	34.9	420	0.09	0.08	0.98	-	-	63.4	-	2.280435937	0.715487901	0.989912525	1.237669492	1.299170742	1.386647738	1.64465401	0.5747	1.4757	1.4839	1.0511	2.5767	759.7079	1e-04	1.2949	0.6178	2.9132	0.7477	0.2268	1.0247	0.5351	0.7285
29831	-	-	-	-	-	-	-	-	-	-	20021	20018	1	0	0	1	0	0	24.7	336	0.06	0.05	0.62	5.01	4.39	56.35	0.06	0.062516511	0.156502894	0.727362531	0.832786456	0.982908671	1.223197315	1.464364285	0.2403	1.0029	0.258	0.5783	1.948	16.5185	0.3784	0.7677	0.5179	1.2791	2.05	6.0137	0.9301	0.6088	0.3224
29832	-	-	-	-	-	-	-	-	-	-	-	-	1	0	0	1	0	0	-	435	-	0.05	1.17	8.61	7.44	62.9	0.13	0.361271317	0.192828235	0.620780438	0.578183528	0.677280071	0.715889313	1.308362635	0.3955	1.2752	0.2557	0.8037	1.3049	4.2394	0.4644	1.5102	0.4531	0.9689	0.8444	0.2998	0.8627	0.6206	0.5357
29833	-	-	-	-	-	-	-	-	-	-	22309	20025	0	0	0	1	0	0	30.9	384	0.03	0.06	1.95	6.4	4.45	60.85	0.06	0.890171061	0.56662331	1.048773921	1.553717461	1.481648051	1.336680331	0.035074429	0.3786	1.0272	0.9015	0.828	6.9401	3.7152	0.0102	1.5589	0.6492	0.7651	1.0239	1.9212	1.4384	1.1169	0.8705
[truncated: 767 more columns]
