# Supplementary material for: Genetic and Targeted eQTL Mapping Reveals Strong Candidate Genes Modulating the Stress Response During Chicken Domestication
Source: G3 (Bethesda). 2016 Dec 10;7(2):497–504. doi: 10.1534/g3.116.037721 (PMC5295596; doi:10.1534/g3.116.037721)
Supplement: Supplementary file 3 [file 497FileS2.csv]

id	chr	location
rbl449	chr1	196861
rs14080307	chr1	756969
rs15186966	chr1	2236650
rbl4976	chr1	2978059
rs14788524	chr1	3380404
seq_1_6221531	chr1	5952235
rs13826119	chr1	7017388
seq_1_9180887	chr1	8450607
rs15203656	chr1	9062591
rs14796935	chr1	9988901
seq_1_12099618	chr1	2481
rs13832402	chr1	12160517
rs14793763	chr1	13519124
rs15194859	chr1	14519301
rs13828303	chr1	16091637
seq_1_19110354	chr1	17715564
rs13799051	chr1	19370930
rs14798199	chr1	20514671
seq_1_23759281	chr1	deleted
rs14799859	chr1	23275033
seq_1_27181586	chr1	25322648
seq_1_29083563	chr1	27212409
seq_1_30969981	chr1	29135382
seq_1_32848672	chr1	30998448
seq_1_34750598	chr1	32874726
1_36652477	chr1	34741424
1_37164711	chr1	35251861
rs14810568	chr1	35390335
rs13751607	chr1	36686046
rs15237483	chr1	36748474
rs14812388	chr1	37678560
rs15239304	chr1	37730529
seq_1_40825209	chr1	38875608
rs14814753	chr1	40006853
rs14815974	chr1	41431835
seq_1_44731668	chr1	42741080
rs13858621	chr1	44079541
seq_1_47993894	chr1	45947377
Calle_cGLA1	chr1	47891291
rs14820832	chr1	47932999
rs13863502	chr1	48502850
seq_1_51603935	chr1	49575245
rbl1791	chr1	50628274
rs13652874	chr1	51624411
rs14825458	chr1	53177868
seq_1_56907829	chr1	55012970
seq_1_58539300	chr1	56629699
seq_1_60007296	chr1	58076503
rs14832321	chr1	59825328
rs13874954	chr1	60222742
rs13876316	chr1	61571319
rs14835188	chr1	62318316
rs14836303	chr1	63537583
rs14837202	chr1	64703487
seq_1_68538375	chr1	66519627
seq_1_70354811	chr1	68338374
seq_1_72165197	chr1	70152556
rs13819552	chr1	71835765
rs13725998	chr1	73072583
seq_1_76815646	chr1	74590184
snp-248-19-898-S-2	chr1	76253735
rs14846455	chr1	77570617
seq_1_83169753	chr1	79288241
rs14849510	chr1	81244548
seq_1_86604109	chr1	82681740
seq_1_88083282	chr1	84147133
rs13897450	chr1	85580231
rs13648017	chr1	86062583
seq_1_91490482	chr1	87590976
rs13901810	chr1	89147634
rs14858437	chr1	90689838
rs14858939	chr1	91268839
seq_1_97238209	chr1	93222067
seq_1_99198593	chr1	95157021
seq_1_101175466	chr1	97112728
rs13910957	chr1	99084171
snp-26-313-24162-S-2	chr1	100676534
seq_1_106464035	chr1	102342022
seq_1_108186301	chr1	104055009
seq_1_109894550	chr1	105817303
seq_1_111639802	chr1	107552106
seq_1_113016836	chr1	108919838
seq_1_113337809	chr1	109229643
seq_1_115075793	chr1	110825514
1_116783698	chr1	112553041
1_117001710	chr1	112802617
seq_1_118455042	chr1	114318201
rs14877932	chr1	115897172
seq_1_121698679	chr1	117686159
seq_1_123451173	chr1	119423943
seq_1_125230236	chr1	121187775
snp-146-19-59713-S-2	chr1	123040200
seq_1_128982382	chr1	124564162
rs14885084	chr1	126331478
rs14885294	chr1	126894497
rs14885349	chr1	127025131
seq_1_132901343	chr1	128156553
1_134165693	chr1	129404229
rs13939684	chr1	130513893
rs15427022	chr1	131390794
rs14891046	chr1	133248434
seq_1_139514591	chr1	134597319
rs14893407	chr1	136063513
rs14895423	chr1	137703263
seq_1_144042184	chr1	139116775
rs14897336	chr1	140563202
seq_1_146565638	chr1	141624406
rs14898460	chr1	142669863
rs10728648	chr1	143333001
rs13953562	chr1	144803613
snp-23-342-18608-S-2	chr1	146512756
rs13956767	chr1	148787288
seq_1_155420564	chr1	150401429
seq_1_156598820	chr1	151609425
rs13779382	chr1	153344305
rs14909201	chr1	155153693
seq_1_161589940	chr1	156672150
seq_1_163025646	chr1	158105559
seq_1_164563250	chr1	159636404
rs13796909	chr1	161236679
rs13965220	chr1	161964513
seq_1_168382990	chr1	163448455
seq_1_169933172	chr1	164970286
rs15491847	chr1	166482823
rs13970339	chr1	167487677
seq_1_174034249	chr1	169031485
seq_1_174059326	chr1	169055403
seq_1_175609899	chr1	170619386
rs13976019	chr1	172198353
seq_1_178713731	chr1	173697991
rs13555981	chr1	175370331
snp-4-489-26499-S-1	chr1	176976569
1_183897945	chr1	178837155
seq_1_184938638	chr1	179868003
1_185988681	chr1	180904386
seq_1_187786224	chr1	182757404
seq_1_189896337	chr1	184865880
seq_1_191855486	chr1	186797199
seq_1_193803134	chr1	188570222
seq_1_195700449	chr1	190236856
rs14936946	chr1	191521681
snp-317-20-11874-S-1	chr1	191951421
rs14939684	chr1	193553667
rbl1360	chr1	194413142
rs14941298	chr10	891102
rs14941656	chr10	2245383
rs14001676	chr10	2902255
rs14001865	chr10	3122192
rs14002026	chr10	3301645
seq_10_5840296	chr10	4386801
rs14003134	chr10	5366515
seq_10_8760702	chr10	7192134
seq_10_10678781	chr10	8800519
rs14006050	chr10	10414457
rs14947769	chr10	11123643
rs14008254	chr10	12197922
rs14949856	chr10	12844956
seq_10_16237240	chr10	14035722
rs14951592	chr10	deleted
rs14952325	chr10	16466138
rbl5171	chr10	16810899
rs14013334	chr10	18113008
rs14957923	chr11	1318275
seq_11_2641570	chr11	2644742
11_4341055	chr11	3841221
rs14019836	chr11	4564045
seq_11_6842115	chr11	5987434
rs14961831	chr11	7419207
rs14963019	chr11	8719844
seq_11_10996546	chr11	9787302
rs14025092	chr11	10674175
seq_11_13232447	chr11	11644719
rs14965335	chr11	12633746
rs14026230	chr11	13296006
rbl3647	chr11	14970227
rs14966910	chr11	16251739
seq_11_19730960	chr11	17247377
rbl2392	chr11	18248895
rbl11412	chr11	18588472
rs14031213	chr12	1604073
rs14970690	chr12	1743065
rs14971198	chr12	2344623
rs13621493	chr12	2653891
seq_12_3913920	chr12	3694204
rs13609494	chr12	5127034
rs14974529	chr12	5892447
seq_12_7259507	chr12	7023333
rs14038468	chr12	8158887
seq_12_9511528	chr12	9247575
rs14979113	chr12	10329707
rs14040823	chr12	10714647
rs14980322	chr12	11751160
seq_12_13055580	chr12	12759685
12_14051161	chr12	13734421
seq_12_15451567	chr12	15075695
rs15665532	chr12	16265436
rs15668644	chr12	17287243
rs14984996	chr12	17399598
rs14987224	chr13	414101
rs14049768	chr13	972934
rs15676474	chr13	1065838
rs14056884	chr13	2044929
rs14991095	chr13	3722438
seq_13_5937203	chr13	5537358
seq_13_8096614	chr13	7625625
rs14058675	chr13	9357244
rs14995644	chr13	10350318
seq_13_12427610	chr13	11675952
seq_13_13765517	chr13	12989729
rs14062853	chr13	14127473
rs14064050	chr13	15286206
rs13505733	chr13	16787383
rs13530101	chr14	745337
rs15003571	chr14	1477873
rs13530447	chr14	1642618
rs13530937	chr14	2682886
rs13531123	chr14	3093442
rs14071785	chr14	3581655
rs13531951	chr14	5081088
rs13532292	chr14	5686268
seq_14_7217944	chr14	7161629
rs14076550	chr14	8493227
seq_14_10453138	chr14	10172611
rbl1499	chr14	11653316
rs15002638	chr14	13224771
rbl1871	chr14	14654333
rs15760904	chr15	98847
rs14086723	chr15	629720
rs14087152	chr15	1393238
rs15763008	chr15	1569383
rs15763765	chr15	1927365
seq_15_2902136	chr15	2870252
rs15019494	chr15	4004985
seq_15_5835089	chr15	5778989
seq_15_7591000	chr15	7363719
rs15023850	chr15	9129598
seq_15_10014893	chr15	9746866
rs14095161	chr15	10423227
rs15025752	chr15	11115930
rs14095923	chr15	11420152
rs15026295	chr15	11796640
rs14096699	chr16	188882
rs15035175	chr17	605730
rs14104881	chr17	636771
rs15034592	chr17	1111288
rs15033588	chr17	2103455
rs13744918	chr17	3571698
rs13744523	chr17	5093576
rbl4379	chr17	5520289
rs15030463	chr17	6109533
rs14099860	chr17	6429748
rbl3555	chr17	6657567
rs14099239	chr17	7171987
rs14098170	chr17	8097081
rs14097200	chr17	9497302
18_4226902	chr18	4213879
rs13507726	chr18	4905470
rs14111738	chr18	5826262
rs15040472	chr18	6169854
rs15041428	chr18	7686957
seq_18_8415874	chr18	8677786
rbl11793	chr18	9720089
rs14115035	chr19	194319
rs15044431	chr19	1556800
rs14116811	chr19	1864244
rs14119166	chr19	3679820
rs14119557	chr19	4005835
rs15047011	chr19	4183843
2_3527379	chr2	3598750
rs14131525	chr2	4965034
rs14132382	chr2	5753348
rs14133982	chr2	6928346
rs15060526	chr2	8300941
seq_2_9915532	chr2	9955909
rs14139143	chr2	11611159
rs14139246	chr2	11847602
rs15063847	chr2	12779271
rs15065217	chr2	14525826
seq_2_15587098	chr2	15586030
rs15067636	chr2	16653389
rs15069282	chr2	18353968
rs15070042	chr2	19327444
snp-2-314-169117-S-3	chr2	21193958
seq_2_22612485	chr2	22789605
2_23979784	chr2	24147059
seq_2_25623699	chr2	25775736
seq_2_27234895	chr2	27372834
rs15078248	chr2	28985502
seq_2_30377763	chr2	30480531
seq_2_31857046	chr2	32059941
snp-5-86-55783-S-2	chr2	33921751
seq_2_35084152	chr2	35632385
seq_2_36779646	chr2	37375339
snp-5-242-106204-S-2	chr2	39068581
seq_2_39922085	chr2	40495079
seq_2_41403823	chr2	41986356
rs15091040	chr2	43421938
seq_2_44179072	chr2	44738852
rs15094455	chr2	46025076
seq_2_46539309	chr2	47072183
snp-5-524-143622-S-1	chr2	48230577
rs15097588	chr2	48799369
seq_2_50088410	chr2	50569183
rs15099683	chr2	52355849
snp-213-19-40886-S-3	chr2	52947899
rs14183215	chr2	53310164
seq_2_56231496	chr2	55202167
snp-20-234-4271-S-2	chr2	56964671
rs14187137	chr2	57266000
snp-20-141-70769-S-1	chr2	59239019
rs14190959	chr2	60244361
rs15107655	chr2	62141665
seq_2_64594584	chr2	63525801
rs15110213	chr2	64881375
rs15110439	chr2	65086367
rs15112090	chr2	66450236
rs14200463	chr2	67769885
rs15115408	chr2	69370593
seq_2_72378932	chr2	71102829
seq_2_76107302	chr2	74584192
rs14206130	chr2	76126356
rs15118380	chr2	77417850
rs14208289	chr2	79022342
seq_2_82709847	chr2	80380832
seq_2_84021539	chr2	81688222
snp-12-170-1166-S-1	chr2	83336163
rs15122555	chr2	84386769
rs15123125	chr2	84845097
rs15125113	chr2	86296366
rs15126508	chr2	88762451
rs14218933	chr2	90691034
seq_2_94317652	chr2	91968552
rs14220994	chr2	93276826
seq_2_97482197	chr2	95051537
rs10723221	chr2	96924595
snp-397-7-5753-S-1	chr2	98414324
seq_2_102230460	chr2	deleted
rs14225365	chr2	100167223
seq_2_105185261	chr2	101696147
seq_2_107101516	chr2	103608818
2_108997666	chr2	105526232
seq_2_110331172	chr2	106853092
seq_2_111699160	chr2	deleted
rs14232962	chr2	109270132
rs15142412	chr2	110290821
rs15142986	chr2	111357160
rbl1120	chr2	112409016
seq_2_118050334	chr2	113566010
rbl2524	chr2	114497262
seq_2_120529822	chr2	115788970
rs15146557	chr2	deleted
seq_2_123495641	chr2	118401801
rs14242430	chr2	119955220
snp-21-121-22418-S-3	chr2	120065226
seq_2_126657926	chr2	121720268
seq_2_128190952	chr2	123241386
rs15152687	chr2	124780800
rs14248701	chr2	125541244
rs15154698	chr2	126882147
seq_2_133299060	chr2	127981693
rbl2639	chr2	129040663
rs15155942	chr2	130388314
seq_2_137542788	chr2	131500436
rs13794988	chr2	132646141
seq_2_140190751	chr2	133975693
rs14253602	chr2	135707253
seq_2_142734732	chr2	136694203
rs16155378	chr2	137820356
rs15167003	chr2	138188021
rs13761539	chr2	139362762
seq_2_146988799	chr2	140895679
seq_2_148519736	chr2	142495379
seq_2_150191388	chr2	144150404
rs14258054	chr2	145555755
seq_2_152819099	chr2	146751851
rs15159012	chr2	147943115
rs14267757	chr20	593085
rs14268119	chr20	967887
rs13630767	chr20	1405312
rs15169731	chr20	1873939
rs14270861	chr20	3509253
rs15171542	chr20	4167586
rs15171843	chr20	4523305
seq_20_5154155	chr20	5534750
rs15173751	chr20	6561102
rs15174465	chr20	7279651
seq_20_8255712	chr20	8617080
rs15176962	chr20	10005361
rs15177950	chr20	11074350
rs14280427	chr20	12622924
rs16175731	chr20	13362668
rs14280872	chr20	13495303
rs15180293	chr21	670733
rs15181258	chr21	1805953
rs15181639	chr21	2191628
rs15182195	chr21	2698863
rs15183964	chr21	4613714
rs15184205	chr21	5375133
rs16183301	chr21	6482843
rbl2878	chr21	6548242
rs15187769	chr22	1214327
rs15190690	chr22	3161644
rs15187890	chr22	3947145
rs14287506	chr23	204980
rs15192642	chr23	639336
rs15194003	chr23	1050046
rbl4501	chr23	2077522
rs15202059	chr23	3493928
rs15205981	chr23	4679576
rs14292805	chr24	1110387
rs14293179	chr24	1474309
rs16194400	chr24	1779255
rs13604720	chr24	2569007
rs14294768	chr24	2999615
rs14295223	chr24	3301675
rs15219713	chr24	3423852
rs13605511	chr24	4192100
24_4804919	chr24	4747928
rs16198590	chr24	5294384
rs10727764	chr24	5575305
rs15226706	chr24	5920079
BCDO2_1	chr24	6144610
rs16687808	chr25	1105520
snp-277-8-15674-S-3	chr25	1174982
25_1336168	chr25	1188569
snp-2347-3-303-S-1	chr25	1231339
rs16723724	chr25	1712231
rs16682367	chr25	2117435
rs13724644	chr26	861355
rs15466096	chr26	1092863
rs13605725	chr26	1380996
26_1308001	chr26	1455194
rs15230937	chr26	2453007
rs15233639	chr26	3165965
rs13606603	chr26	3933678
rs16204548	chr26	4682976
rs14301306	chr26	5029917
rbl280	chr27	450871
rs15241862	chr27	1239147
rs15238525	chr27	1952848
rs14302341	chr27	2415003
rs15242550	chr27	3318801
rs15242418	chr27	3372969
seq_27_3837536	chr27	17448
rs14304199	chr27	4699608
rs15246213	chr28	1022296
28_1608048	chr28	1964843
rs15247667	chr28	2429691
rs14306112	chr28	2591357
seq_28_2627194	chr28	3280912
rs14307279	chr28	3485262
rs15252823	chr28	4407600
rs15252842	chr28	4420288
rs15273962	chr3	7287274
seq_3_9214578	chr3	9184177
seq_3_11140578	chr3	11096183
seq_3_13187577	chr3	11640050
rs14084016	chr3	13424808
rs15015376	chr3	14064281
rs15749695	chr3	14448887
seq_3_17641994	chr3	15960542
rs15282380	chr3	17225532
seq_3_20516107	chr3	18731664
seq_3_22016439	chr3	20214126
seq_3_23618477	chr3	21807273
rs14327472	chr3	23238212
3_27044082	chr3	25197441
seq_3_28319843	chr3	26470950
rs15308709	chr3	27703940
seq_3_30638983	chr3	28770034
rs14334308	chr3	29811624
seq_3_33391113	chr3	31494355
rs16251229	chr3	33196260
rs15321001	chr3	33360632
3_36969573	chr3	35040761
rs15326621	chr3	35974583
seq_3_39514506	chr3	37274804
rs14342633	chr3	38545050
rs13675715	chr3	39835771
seq_3_43945935	chr3	41385665
rs15337358	chr3	42952548
rs16263890	chr3	44007464
rs14349767	chr3	44647167
seq_3_48370254	chr3	45778805
rs14355077	chr3	46914641
rs15352400	chr3	47918476
seq_3_52483961	chr3	49858895
snp-17-141-24973-S-1	chr3	51798921
rs15361114	chr3	53528479
rs16281414	chr3	54453424
rbl1045	chr3	56222487
seq_3_60095971	chr3	57428330
rs15366849	chr3	58455102
snp-136-57-976-S-1	chr3	58688757
seq_3_63474890	chr3	60359510
rs15371495	chr3	62183602
rs16289999	chr3	63472532
rs14368844	chr3	63932659
snp-0-134-12128-S-2	chr3	65177226
seq_3_70031747	chr3	66795678
seq_3_71658901	chr3	68421619
seq_3_73299550	chr3	70032378
rs14376271	chr3	71669857
rs15389155	chr3	72408485
seq_3_76958027	chr3	73674241
rs15392959	chr3	74957396
snp-0-524-77981-S-1	chr3	75416862
seq_3_80296366	chr3	76978412
rs15403420	chr3	78599930
seq_3_83241511	chr3	79907880
rs14386273	chr3	81260846
seq_3_86160893	chr3	82800910
seq_3_87869678	chr3	84497631
rs15416272	chr3	85921851
seq_3_91095072	chr3	87690063
seq_3_92875895	chr3	89644315
rs15427786	chr3	91407408
rs14396698	chr3	92572431
seq_3_97562354	chr3	94271608
seq_3_99322617	chr3	96015937
rs14401994	chr3	97719618
rs15439264	chr3	98199685
3_103455805	chr3	100229268
seq_3_104967988	chr3	101741602
rs15449040	chr3	103491319
3_108000014	chr3	104833389
seq_3_109121912	chr3	105959045
rs14411789	chr3	107082033
rs14413960	chr3	109061075
4_1267185	chr4	1265061
rs13546113	chr4	1820320
rs14421145	chr4	3646089
rs14421644	chr4	4070555
rs15481407	chr4	5034924
rs14424160	chr4	6955536
rs14425855	chr4	8634201
rs14426908	chr4	9594084
rs15492033	chr4	10357098
rs15494462	chr4	11305692
rs14429880	chr4	12297515
seq_4_13883904	chr4	13741124
rs14433135	chr4	15189949
seq_4_16587196	chr4	16418142
snp-11-32-32595-S-3	chr4	17675446
rs15509071	chr4	19209093
rs15511238	chr4	21235105
rs15512536	chr4	22488875
rs16375993	chr4	24014746
seq_4_27564902	chr4	25938026
rs15522441	chr4	27859687
rs15524336	chr4	28820221
rs14445431	chr4	30228282
seq_4_33257747	chr4	31574479
rs13514546	chr4	32914488
seq_4_36326245	chr4	34619536
seq_4_38032308	chr4	36306223
seq_4_39760526	chr4	37821559
seq_4_41416461	chr4	39459411
rs14457643	chr4	41236299
seq_4_45173514	chr4	43167667
seq_4_47135081	chr4	45101664
seq_4_49085834	chr4	47044113
seq_4_50904404	chr4	48843656
rs15577162	chr4	50901658
rs14470123	chr4	51726710
seq_4_55669850	chr4	53544987
seq_4_57501842	chr4	55548611
rs14476286	chr4	57380338
seq_4_61164032	chr4	59186160
rs14479567	chr4	60755215
MTUS_1	chr4	62535364
rs15603543	chr4	64461195
rs15608427	chr4	66064592
seq_4_69474738	chr4	67189650
rs14487406	chr4	68348114
seq_4_71883085	chr4	69416269
rs14488748	chr4	70521782
seq_4_74952759	chr4	72228506
snp-131-95-10914-S-1	chr4	73786620
snp-454-6-3184-S-1	chr4	75486534
rs13821042	chr4	75744904
seq_4_80863524	chr4	77491117
rs15627770	chr4	79268215
rs14496623	chr4	80559902
rs15631046	chr4	80630111
seq_4_85600680	chr4	82155854
rs14500265	chr4	83719938
rs15649037	chr5	193086
rs14509739	chr5	839851
seq_5_2342493	chr5	2311181
rs14353199	chr5	3851771
seq_5_5720197	chr5	5675401
seq_5_9429407	chr5	7916398
seq_5_11297211	chr5	9765103
rs14515559	chr5	11448056
rs15666168	chr5	12425501
seq_5_15617965	chr5	13893697
seq_5_17071144	chr5	15309484
snp-98-79-91070-S-2	chr5	16664577
seq_5_20418475	chr5	20913837
seq_5_22418251	chr5	19905623
rs15679503	chr5	21422448
seq_5_25873220	chr5	23015934
rs15685956	chr5	24728343
rbl3041	chr5	26616988
seq_5_31155490	chr5	28134728
rs13585204	chr5	29673508
seq_5_33815535	chr5	30761458
rs15696504	chr5	31883644
seq_5_36483545	chr5	33397808
5_38043869	chr5	34947429
rs15702155	chr5	36080429
rs15706046	chr5	37919592
seq_5_42660175	chr5	39507838
seq_5_44291594	chr5	41124115
rs15713537	chr5	42719308
seq_5_46913844	chr5	43721767
rs15718481	chr5	44714647
seq_5_49403649	chr5	46189443
seq_5_50893717	chr5	48303445
rs15726907	chr5	49800652
rs13591321	chr5	50695932
rs14549581	chr5	52136849
rs15740880	chr5	55486154
rs15743499	chr5	56636398
rs15750263	chr6	53121
seq_6_3024639	chr6	1521746
rs15756838	chr6	2962627
rs15759150	chr6	3779684
rs15759637	chr6	3940576
rs15765462	chr6	5334288
rs14568888	chr6	6502619
rs15773041	chr6	7619221
rs15777012	chr6	9480184
seq_6_12263809	chr6	10756937
rs15781634	chr6	11938034
rs15783051	chr6	13261570
rs14575694	chr6	13800969
seq_6_16437258	chr6	14916550
rs15787464	chr6	16047309
seq_6_19300236	chr6	17760616
seq_6_21013969	chr6	19431909
rs14582414	chr6	20980988
rs13578507	chr6	21631022
seq_6_25438410	chr6	23540180
rs15805109	chr6	25452463
rs15807761	chr6	26600641
seq_6_30093716	chr6	28157738
rs14592224	chr6	29944764
rs15817738	chr6	31308952
rs15826188	chr7	1623698
rs15828492	chr7	2413124
rs16575534	chr7	3617650
rs14601428	chr7	3802850
rs15832278	chr7	3933211
rs15834580	chr7	5133219
rs15835348	chr7	5520057
seq_7_7247916	chr7	7279857
rs15837726	chr7	7467496
seq_7_10633948	chr7	9147486
rs14607135	chr7	10760487
rs15845344	chr7	12009874
rs15846462	chr7	12887027
rs15850767	chr7	14707183
rs15853763	chr7	16252812
rbl4833	chr7	16460487
rs15854820	chr7	17707168
seq_7_20908011	chr7	18933960
rs14614489	chr7	20157462
rs13781603	chr7	21355560
rs15865067	chr7	23341383
rs15867461	chr7	24385206
rs14620075	chr7	25800513
rs15872202	chr7	26529619
rs14622507	chr7	27753002
rs15878354	chr7	29027758
rs15880841	chr7	30354504
seq_7_33787687	chr7	31671043
rs13600357	chr7	32988141
rs15888306	chr7	34234210
rs15890557	chr7	35181822
rbl4827	chr8	2338473
rs13615250	chr8	4087085
seq_8_5825877	chr8	5524101
rs14638715	chr8	7213342
rs16625881	chr8	8026009
rs16627615	chr8	9475420
rs15910206	chr8	10016784
rs14641594	chr8	11115992
rs15912619	chr8	12647702
seq_8_16345475	chr8	14581074
rs15919945	chr8	16510295
rs14647568	chr8	17801032
seq_8_20605555	chr8	18797631
8_21627386	chr8	19822493
seq_8_22779777	chr8	20956987
rs14652282	chr8	22103417
seq_8_25278050	chr8	23429860
rs15935538	chr8	24778907
seq_8_28263506	chr8	26387587
8_29856293	chr8	27960899
rbl414	chr8_random	31714
snp-216-4-14789-S-2	chr8_random	197862
snp-216-2-37397-S-3	chr8_random	375009
rbl425	chr8_random	382757
rs15944485	chr9	1106261
rs13741395	chr9	1282389
rs15945813	chr9	1619080
rs14660358	chr9	1830741
rs15966902	chr9	2821640
rs13767077	chr9	3023139
rs14669552	chr9	3617228
rs15959966	chr9	5312074
rs14666100	chr9	6658750
rs15957333	chr9	6872921
rs13764479	chr9	8584545
seq_9_11455666	chr9	9856774
rs14671718	chr9	11139070
rs16667467	chr9	11603151
rs15973318	chr9	13231877
rs13608395	chr9	14051065
rs15978131	chr9	16005739
seq_9_19513396	chr9	17600714
seq_9_21382214	chr9	19305548
rs14681736	chr9	21161763
rs15002180	chrZ	1818833
rs16455399	chrZ	3554578
rs15249787	chrZ	5392249
rs15996532	chrZ	6674540
seq_Z_7591651	chrZ	7965593
rs16129479	chrZ	9376809
rs14785975	chrZ	11291607
rs14756180	chrZ	12835076
rs16103283	chrZ	13875454
seq_Z_14779474	chrZ	15322866
rs16098366	chrZ	16629652
rs14752448	chrZ	17406065
seq_Z_18299927	chrZ	18792942
seq_Z_19703786	chrZ	20161790
rs13677057	chrZ	21564854
rs14066341	chrZ	22668652
rs16104549	chrZ	24476885
rs13776838	chrZ	25663273
rs16765674	chrZ	27891561
seq_Z_30052623	chrZ	29967616
UPS002	chrZ	31717951
rs16766257	chrZ	33253028
seq_Z_34515507	chrZ	34703899
rs16110306	chrZ	36015630
rs16768340	chrZ	37222135
rs16131926	chrZ	39051096
seq_Z_39928381	chrZ	40295181
rs16782623	chrZ	41546421
rs16111918	chrZ	44344954
rs14956052	chrZ	45742199
seq_Z_46093431	chrZ	46738444
rs14016786	chrZ	47775755
seq_Z_48243173	chrZ	49157793
rs16112880	chrZ	50186280
rs16114279	chrZ	51866394
seq_Z_52451402	chrZ	53391936
rs14770890	chrZ	54901724
rs16096662	chrZ	56831435
seq_Z_57145954	chrZ	58069991
rs16758198	chrZ	59438384
rs16119734	chrZ	61189294
rs14773440	chrZ	62793625
seq_Z_62960189	chrZ	64225085
rs16120489	chrZ	65555037
rs14776556	chrZ	67158794
rs16124385	chrZ	68468773
seq_Z_68277624	chrZ	70005089
rs14781227	chrZ	71386046
seq_Z_70994408	chrZ	72704451
seq_Z_72378714	chrZ	78824067
rs15990837	chrZ	80950157
