# Supplementary material for: Genetic and Targeted eQTL Mapping Reveals Strong Candidate Genes Modulating the Stress Response During Chicken Domestication
Source: G3 (Bethesda). 2016 Dec 10;7(2):497–504. doi: 10.1534/g3.116.037721 (PMC5295596; doi:10.1534/g3.116.037721)
Supplement: Supplementary file 5 [file 497TableS1.xlsx]

## Sheet: Sheet1
Table S1. The genes within the confidence interval of each QTL for corticosterone, aldosterone, and DHEA that were overlapping with differentially expressed genes in the adrenal and hypothalamus of parental Red Junglefowl and White Leghorn (as previously reported (Fallahsharoudi et al. 2015).
								eQTL							Regression between gene expression and hormones
Phenotype	Chromosome	Location	Total Number of Genes Within C.I of Each hormone QTL	Overlapping Transcripts	Tissue	Physical Gene Locations		LOD	Genome wide Significance	R2	Additive ± S.E	Dominance ± S.E	Lower C.I	Upper C.I	Estimate	Adj.P
Corticosterone Response	5	44714647:	35	SERPINA10	Adrenal	44772723:44777393		5.2	0.05	19	0.15±0.03	-0.12 ± 0.03	44714647	48303445	4.8 +/- 1.7	0.036
		48303445		BDKRB2		45621378:45642975		0.2	ns	0.2			-	-	-0.7 +/- 0.8	ns
				AK7		45722660:45741320		0.1	ns	0.2			-	-	-0. 4 +/- 0.5	ns
				SERPINA1		44825578:44830801		0.1	ns	0.2			-	-	-0.1 +/- 0.6	ns
				VRK1		45876530:45909816		0.2	ns	0.8			-	-	-0.05 +/- 0.4	ns
				SYNE3		45270524:45300174		0.2	ns	0.3			-	-	0.05 +/- 0.2	ns
Aldosterone Response	2	46539309:	53	TBX20		47818323:47850665		1.4	ns	5			-	-	-0.2 +/- 0.2	ns
		51905237		PDE1C		48768263:49058756		5.5	0.05	22.4	-0.35 ± 0.07	0.24 ± 0.1	46539309	51905237	-0.8 +/- 0.2	0.004
				LSM5	Hypothalamus	48697353:48702140		0.5	ns	2.4			-	-	0.3 +/- 0.3	ns
	5	31155490:	95	RALGAPA1	Adrenal	35510719:35624550		0.001	ns	0.003			-	-	0.04 +/- 0.1	ns
		39187331		ENSGALG00000009978		33754824:33762128		0.1	ns	0.5			-	-	-0.4 +/- 0.3	ns
				ENSGALG00000010002		33754824:33762128		0.2	ns	0.8			-	-	-0.18 +/- 0.3	ns
				PLEK2		28222462:28230939		0.2	ns	0.8			-	-	-0.1 +/- 0.1	ns
				ARHGAP11A		29890442:29903672		0.03	ns	0.1			-	-	0.04 +/- 0.1	ns
				ENSGALG00000009552		28218924:28222139		0.5	ns	2			-	-	0.05 +/-0.1	ns
DHEA	4	17857124:	76	ASIC5		20323398:20334068		5.3	ns	22	-0.4 ± 0.2	ns	17857124:	27564902	-0.1 +/- 0.2	ns
		27564902		FSTL5		22250827:22516765		0.4	ns	1.4			-	-	-0.5 +/- 0.2	ns
				ENSGALG00000009237		19505914:19508259		-	ns	-			-	-	Not Detectable	ns
				NPY1R		22824459:22828895		2	ns	7.5			-	-	-0.2 +/- 0.2	ns
				MARCH1		22888998:22922172		2	ns	8			-	-	-0.3 +/- 0.2	ns
				GLRB		20823798:20857554		-	ns	-			-	-	Not Detectable	ns
				FGA		19793620:19800505		-	ns	-			-	-	Not Detectable	ns
Phenotype refers to the trait associated with the QTL. Location indicates the physical location of each QTL in the chicken genome (galGal4 genome assembly). Total number of the genes within the confidence interval (CI) of each QTL is presented. Overlapping transcripts are the transcripts located within the QTL region that are also differentially expressed in the adrenal glands or hypothalamus of …
