# Supplementary material for: Genetic and Targeted eQTL Mapping Reveals Strong Candidate Genes Modulating the Stress Response During Chicken Domestication
Source: G3 (Bethesda). 2016 Dec 10;7(2):497–504. doi: 10.1534/g3.116.037721 (PMC5295596; doi:10.1534/g3.116.037721)
Supplement: Supplementary file 6 [file 497TableS2.xlsx]

## Sheet: Sheet1
Table S2. Regression based interval mapping in the 12th generation advanced intercross between White Leghorn and Red Junglefowl with or without interaction with sex.
Trait	Chromosome	Position (cM)	LOD	R2	Genomewide significance	Additive ± S.E	Dominance ± S.E	Lower CI Marker Position	Higher CI Marker Position	Interaction
Corticosterone response	5	1085	5.7	8.4	0.01	1.60 ± 0.32	ns	44714647	48303445
Corticosterone response	7	364	3.8	5.8	0.2	ns	2.17 ± 0.73	20908011	25389789
Corticosterone response	17	213	5.9	8.7	0.1	ns	-2.89 ± 0.76	5520289	6429748	sex
Aldosterone_log2	2	743	5	9.6	0.05	0.4 ± 0.08	ns	47072183	52355849
Aldosterone_log2	5	849	5.1	9.7	0.05	ns	-0.7 ± 0.14	31155490	39187331
DHEA_log2	4	300.3	4.5	4.9	0.05	-0.88 ± 0.19	ns	17857124	27564902
Weight at day 50	1	828	15.9	16.6	0.01	45.24 ± 5.72	ns	32874726	35251861
Weight at day 50	3	526	4.8	5.6	0.01	47.8 ± 14.8	ns	29811624	35040761
Metatarsus length	1	829	16	14.5	0.01	2.53 ± 0.33	ns	32874726	35251861
Interval mapping was performed using additive and additive + dominance models. In all analyses, sex, batch, and relatedness are accounted for. Weight is measured in gram, metatarsus length in millimeter. Corticosterone is measured in ng per µL; DHEA and aldosterone are in pg per µL. The values of DHEA and aldosterone were log2 transformed before the analysis. Table contains QTL locations in centi…
